# Supplementary material for: Sequencing the mosaic genome of Brahman cattle identifies historic and recent introgression including polled
Source: Sci Rep. 2018 Dec 10;8:17761. doi: 10.1038/s41598-018-35698-5 (PMC6288114; doi:10.1038/s41598-018-35698-5)
Supplement: Supplementary file 2 — Supplementary_Table_S1 [file 41598_2018_35698_MOESM2_ESM.xlsx]

## Sheet: Annotations
Supplementary Table S1 - Annotation of Variants Annotation information of Brahman variants from WGS using the NGS-SNP pipeline
Annotation		No. of SNP	Percent of total
intergenic_variant		24312140	67.32
intron_variant		9153868	25.35
upstream_gene_variant		1167010	3.23
downstream_gene_variant		1015253	2.81
synonymous_variant		219033	0.61
missense_variant		124667	0.35
3_prime_UTR_variant		68608	0.19
splice_region_variant		23706	0.066
5_prime_UTR_variant		15591	0.043
non_coding_transcript_exon_variant		10453	0.029
stop_gained		1807	0.005
splice_donor_variant		607	0.002
splice_acceptor_variant		596	0.002
mature_miRNA_variant		206	0.0006
start_lost		171	0.0005
coding_sequence_variant		158	0.0004
stop_retained_variant		94	0.0003
stop_lost		76	0.0002
non_coding_transcript_variant		66	0.0002
Total		36114110
