# Supplementary material for: Sequencing the mosaic genome of Brahman cattle identifies historic and recent introgression including polled
Source: Sci Rep. 2018 Dec 10;8:17761. doi: 10.1038/s41598-018-35698-5 (PMC6288114; doi:10.1038/s41598-018-35698-5)
Supplement: Supplementary file 3 — Supplementary Table S2 [file 41598_2018_35698_MOESM3_ESM.xlsx]

## Sheet: GIR_MostSig_top5%
	Supplemenatry Table S2: Brahman and Gir top 5% most significant fixed-size windows and genes
Chromosome	Window >	Window <	BTA b_250avg	Gir b_250avg	Avg SNP per fixed-window	Percent Difference in b_250	GeneID	TranscriptID	Chromosome/scaffold	Gene Start (bp)	Gene end (bp)	Strand	Gene Name	Phenotype Description
1	42500000	42750000	0.425719	0.157307	2767	92.0755	ENSBTAG00000004124	ENSBTAT00000005398	1	42518056	42531538	-	CPOX
1	42500000	42750000	0.425719	0.157307	2767	92.0755	ENSBTAG00000004471	ENSBTAT00000005868	1	42678533	42742169	+	ST3GAL6
1	42500000	42750000	0.425719	0.157307	2767	92.0755	ENSBTAG00000014889	ENSBTAT00000019822	1	42743866	42802957	-	DCBLD2
1	42500000	42750000	0.425719	0.157307	2767	92.0755	ENSBTAG00000023666	ENSBTAT00000032398	1	42566823	42571545	+
1	42500000	42750000	0.425719	0.157307	2767	92.0755	ENSBTAG00000023666	ENSBTAT00000064354	1	42566823	42571545	+
1	43750000	44000000	0.505483	0.113133	1610	126.847	ENSBTAG00000013664	ENSBTAT00000018161	1	43756830	43760080	-	FILIP1L
1	53000000	53250000	0.391388	0.169085	2495	79.3268	ENSBTAG00000003585	ENSBTAT00000004664	1	53103996	53169038	-	CD47
1	53000000	53250000	0.391388	0.169085	2495	79.3268	ENSBTAG00000003585	ENSBTAT00000055450	1	53103996	53169038	-	CD47
1	57000000	57250000	0.398684	0.160386	2822	85.2481	ENSBTAG00000001209	ENSBTAT00000001599	1	57054879	57145880	+	PHLDB2
1	57000000	57250000	0.398684	0.160386	2822	85.2481	ENSBTAG00000004599	ENSBTAT00000006033	1	57178554	57192433	+	TAGLN3
1	57000000	57250000	0.398684	0.160386	2822	85.2481	ENSBTAG00000004601	ENSBTAT00000006038	1	57156326	57169463	+	ABHD10
1	57000000	57250000	0.398684	0.160386	2822	85.2481	ENSBTAG00000015065	ENSBTAT00000020053	1	57213904	57268918	+	TMPRSS7
1	59500000	59750000	0.350376	0.137142	1582	87.4774	ENSBTAG00000011928	ENSBTAT00000015819	1	59420222	59721760	-	ZBTB20
1	95500000	95750000	0.364205	0.155838	1772	80.1345	ENSBTAG00000020073	ENSBTAT00000026745	1	95585589	95649520	+	NCEH1
1	95500000	95750000	0.364205	0.155838	1772	80.1345	ENSBTAG00000023814	ENSBTAT00000032677	1	95475798	95536054	-	ECT2
1	96000000	96250000	0.359824	0.154404	1754	79.8943	ENSBTAG00000019376	ENSBTAT00000025816	1	95891014	96173201	-	FNDC3B
1	98750000	99000000	0.360162	0.145907	1262	84.6739	ENSBTAG00000047144	ENSBTAT00000063589	1	98818165	98818518	+
1	99000000	99250000	0.36839	0.154743	1530	81.6799	ENSBTAG00000005871	ENSBTAT00000007717	1	99090972	99143289	+	MECOM
1	116250000	116500000	0.349779	0.14584	2304	82.2967	ENSBTAG00000004564	ENSBTAT00000005998	1	116238831	116394390	-	MBNL1
1	117000000	117250000	0.544176	0.16924	1944	105.11	ENSBTAG00000013378	ENSBTAT00000017800	1	117142489	117168355	-
1	130250000	130500000	0.424745	0.175063	2877	83.2539	ENSBTAG00000047216	ENSBTAT00000065556	1	130495598	130518088	+	NMNAT3
2	20750000	21000000	0.458877	0.193845	1387	81.2082	ENSBTAG00000004313	ENSBTAT00000005651	2	20854099	20856159	-	HOXD13
2	20750000	21000000	0.458877	0.193845	1387	81.2082	ENSBTAG00000004314	ENSBTAT00000005652	2	20848044	20849010	-	HOXD12
2	20750000	21000000	0.458877	0.193845	1387	81.2082	ENSBTAG00000004835	ENSBTAT00000006353	2	20776408	20780505	-	HOXD3
2	20750000	21000000	0.458877	0.193845	1387	81.2082	ENSBTAG00000015840	ENSBTAT00000021043	2	20759890	20761196	-	HOXD1
2	20750000	21000000	0.458877	0.193845	1387	81.2082	ENSBTAG00000016030	ENSBTAT00000021334	2	20828934	20832040	-	HOXD10
2	20750000	21000000	0.458877	0.193845	1387	81.2082	ENSBTAG00000016033	ENSBTAT00000021336	2	20824235	20825910	-	HOXD9
2	20750000	21000000	0.458877	0.193845	1387	81.2082	ENSBTAG00000018061	ENSBTAT00000024045	2	20941574	21011178	+	LNPK
2	20750000	21000000	0.458877	0.193845	1387	81.2082	ENSBTAG00000033330	ENSBTAT00000054133	2	20839236	20841537	-	HOXD11
2	20750000	21000000	0.458877	0.193845	1387	81.2082	ENSBTAG00000039581	ENSBTAT00000028606	2	20794855	20797028	-	HOXD4
2	22750000	23000000	0.450261	0.195767	1599	78.7875	ENSBTAG00000000176	ENSBTAT00000000201	2	22841314	22888725	+	SP3
2	24250000	24500000	0.398638	0.166633	3220	82.0863	ENSBTAG00000005741	ENSBTAT00000046765	2	24489074	24491347	+	DLX2
2	24500000	24750000	0.428513	0.153912	2284	94.2958	ENSBTAG00000010118	ENSBTAT00000013355	2	24606880	24646776	-	HAT1
2	24500000	24750000	0.428513	0.153912	2284	94.2958	ENSBTAG00000015217	ENSBTAT00000020246	2	24502929	24506672	-	DLX1
2	24500000	24750000	0.428513	0.153912	2284	94.2958	ENSBTAG00000016762	ENSBTAT00000022292	2	24678582	24777204	+	SLC25A12
2	24500000	24750000	0.428513	0.153912	2284	94.2958	ENSBTAG00000019075	ENSBTAT00000025394	2	24512078	24590687	-	METAP1D
2	24500000	24750000	0.428513	0.153912	2284	94.2958	ENSBTAG00000019075	ENSBTAT00000038492	2	24512078	24590687	-	METAP1D
2	61750000	62000000	0.433578	0.133557	2301	105.802	ENSBTAG00000009949	ENSBTAT00000013123	2	61722452	61787886	+	DARS
2	61750000	62000000	0.433578	0.133557	2301	105.802	ENSBTAG00000013302	ENSBTAT00000017695	2	61969459	62130680	-	R3HDM1
2	61750000	62000000	0.433578	0.133557	2301	105.802	ENSBTAG00000015169	ENSBTAT00000020184	2	61919643	61949692	-	UBXN4
2	61750000	62000000	0.433578	0.133557	2301	105.802	ENSBTAG00000015170	ENSBTAT00000020185	2	61867080	61915814	+	LCT
2	61750000	62000000	0.433578	0.133557	2301	105.802	ENSBTAG00000015172	ENSBTAT00000055538	2	61821905	61852264	+	MCM6
2	62000000	62250000	0.432359	0.129905	2882	107.584	ENSBTAG00000013302	ENSBTAT00000017695	2	61969459	62130680	-	R3HDM1
2	62750000	63000000	0.399957	0.154975	2184	88.2928	ENSBTAG00000008039	ENSBTAT00000010575	2	62692769	62753692	-	ACMSD
2	62750000	63000000	0.399957	0.154975	2184	88.2928	ENSBTAG00000018753	ENSBTAT00000024972	2	62843283	63111812	+	TMEM163
2	70750000	71000000	0.570815	0.143153	1714	119.799	ENSBTAG00000021494	ENSBTAT00000038355	2	70972738	70977033	-	EN1
2	71000000	71250000	0.527678	0.148613	2465	112.101	ENSBTAG00000018473	ENSBTAT00000024586	2	71099131	71134074	+	MARCO
2	72000000	72250000	0.424249	0.134666	1258	103.623	ENSBTAG00000018236	ENSBTAT00000024277	2	72166550	72332969	+	EPB41L5
2	72000000	72250000	0.424249	0.134666	1258	103.623	ENSBTAG00000018236	ENSBTAT00000060969	2	72166550	72332969	+	EPB41L5
2	72000000	72250000	0.424249	0.134666	1258	103.623	ENSBTAG00000020855	ENSBTAT00000045437	2	72049607	72146322	+	PTPN4
2	72500000	72750000	0.458401	0.175761	1906	89.1381	ENSBTAG00000032017	ENSBTAT00000045410	2	72523471	72527172	+	INHBB
2	89250000	89500000	0.380494	0.160388	2417	81.388	ENSBTAG00000002272	ENSBTAT00000002929	2	89450807	89471623	-	KCTD18
2	89250000	89500000	0.380494	0.160388	2417	81.388	ENSBTAG00000016092	ENSBTAT00000033018	2	89248279	89439610	+	SPATS2L
2	89250000	89500000	0.380494	0.160388	2417	81.388	ENSBTAG00000031579	ENSBTAT00000038341	2	89494027	89513281	+	SGO2
2	89250000	89500000	0.380494	0.160388	2417	81.388	ENSBTAG00000031579	ENSBTAT00000044771	2	89494027	89513281	+	SGO2
2	89500000	89750000	0.365301	0.147677	4159	84.8472	ENSBTAG00000009725	ENSBTAT00000012827	2	89517811	89589090	+	AOX1
2	89500000	89750000	0.365301	0.147677	4159	84.8472	ENSBTAG00000031579	ENSBTAT00000038341	2	89494027	89513281	+	SGO2
2	89500000	89750000	0.365301	0.147677	4159	84.8472	ENSBTAG00000031579	ENSBTAT00000044771	2	89494027	89513281	+	SGO2
2	89500000	89750000	0.365301	0.147677	4159	84.8472	ENSBTAG00000038878	ENSBTAT00000052588	2	89699124	89771871	+	AOX4
2	89500000	89750000	0.365301	0.147677	4159	84.8472	ENSBTAG00000038878	ENSBTAT00000065376	2	89699124	89771871	+	AOX4
2	94750000	95000000	0.384941	0.168177	2283	78.379	ENSBTAG00000014407	ENSBTAT00000038286	2	94796634	94837164	-	INO80D
2	94750000	95000000	0.384941	0.168177	2283	78.379	ENSBTAG00000017043	ENSBTAT00000022660	2	94940392	94941459	-	GPR1
2	94750000	95000000	0.384941	0.168177	2283	78.379	ENSBTAG00000021976	ENSBTAT00000029301	2	94893227	94922667	-	NDUFS1
2	94750000	95000000	0.384941	0.168177	2283	78.379	ENSBTAG00000021979	ENSBTAT00000029304	2	94922839	94926122	+	EEF1B2
2	96250000	96500000	0.447696	0.174629	2224	87.7568	ENSBTAG00000005474	ENSBTAT00000007201	2	96278110	96329401	+	CREB1
2	96250000	96500000	0.447696	0.174629	2224	87.7568	ENSBTAG00000005476	ENSBTAT00000007203	2	96340578	96349542	-	METTL21A
2	96250000	96500000	0.447696	0.174629	2224	87.7568	ENSBTAG00000016297	ENSBTAT00000038209	2	96424301	96458849	+	CCNYL1
2	96250000	96500000	0.447696	0.174629	2224	87.7568	ENSBTAG00000020957	ENSBTAT00000027911	2	96470387	96472144	-	FZD5
2	115750000	116000000	0.405311	0.168971	1992	82.3081	ENSBTAG00000021308	ENSBTAT00000028392	2	115790540	115794253	-	IRS1
2	115750000	116000000	0.405311	0.168971	1992	82.3081	ENSBTAG00000021310	ENSBTAT00000018302	2	115971118	116104632	-	COL4A4
2	115750000	116000000	0.405311	0.168971	1992	82.3081	ENSBTAG00000023963	ENSBTAT00000032973	2	115826528	115960780	+	RHBDD1
2	115750000	116000000	0.405311	0.168971	1992	82.3081	ENSBTAG00000023963	ENSBTAT00000053543	2	115826528	115960780	+	RHBDD1
2	115750000	116000000	0.405311	0.168971	1992	82.3081	ENSBTAG00000023964	ENSBTAT00000028027	2	115803382	115803879	-
2	120250000	120500000	0.414908	0.170706	1821	83.4001	ENSBTAG00000003253	ENSBTAT00000043384	2	120392634	120397261	-	NPPC
2	120250000	120500000	0.414908	0.170706	1821	83.4001	ENSBTAG00000003253	ENSBTAT00000063429	2	120392634	120397261	-	NPPC
2	120250000	120500000	0.414908	0.170706	1821	83.4001	ENSBTAG00000005207	ENSBTAT00000006858	2	120311157	120333986	+	COPS7B
2	120250000	120500000	0.414908	0.170706	1821	83.4001	ENSBTAG00000011964	ENSBTAT00000038112	2	120486066	120794558	+	DIS3L2
2	120250000	120500000	0.414908	0.170706	1821	83.4001	ENSBTAG00000014988	ENSBTAT00000019953	2	120278333	120279307	+
2	120250000	120500000	0.414908	0.170706	1821	83.4001	ENSBTAG00000019480	ENSBTAT00000025947	2	120250522	120305878	-	PDE6D
2	125750000	126000000	0.361344	0.150978	2472	82.1224	ENSBTAG00000008800	ENSBTAT00000011592	2	125975898	125982957	-	XKR8
2	125750000	126000000	0.361344	0.150978	2472	82.1224	ENSBTAG00000009937	ENSBTAT00000013110	2	125829745	125830707	+
2	125750000	126000000	0.361344	0.150978	2472	82.1224	ENSBTAG00000009937	ENSBTAT00000046159	2	125829745	125830707	+
2	125750000	126000000	0.361344	0.150978	2472	82.1224	ENSBTAG00000012997	ENSBTAT00000017279	2	125983558	126015376	-	SMPDL3B
2	125750000	126000000	0.361344	0.150978	2472	82.1224	ENSBTAG00000018385	ENSBTAT00000024465	2	125733245	125757519	+	DNAJC8
2	125750000	126000000	0.361344	0.150978	2472	82.1224	ENSBTAG00000027051	ENSBTAT00000038757	2	125784497	125811602	+	PTAFR
2	125750000	126000000	0.361344	0.150978	2472	82.1224	ENSBTAG00000043989	ENSBTAT00000061546	2	125899852	125969668	+	EYA3
2	126250000	126500000	0.478778	0.16808	1018	96.0639	ENSBTAG00000002505	ENSBTAT00000003253	2	126478728	126479720	-	GPR3
2	126250000	126500000	0.478778	0.16808	1018	96.0639	ENSBTAG00000007554	ENSBTAT00000009939	2	126246561	126250182	+	IFI6
2	126250000	126500000	0.478778	0.16808	1018	96.0639	ENSBTAG00000011784	ENSBTAT00000015646	2	126276335	126291824	+	FGR
2	126250000	126500000	0.478778	0.16808	1018	96.0639	ENSBTAG00000018374	ENSBTAT00000024447	2	126399312	126469335	+	WASF2
2	126250000	126500000	0.478778	0.16808	1018	96.0639	ENSBTAG00000019728	ENSBTAT00000043094	2	126490904	126494833	+	CD164L2
2	126250000	126500000	0.478778	0.16808	1018	96.0639	ENSBTAG00000037456	ENSBTAT00000061325	2	126350164	126354957	+	AHDC1
3	19500000	19750000	0.575359	0.153403	1486	115.801	ENSBTAG00000006099	ENSBTAT00000008015	3	19613995	19653186	-	PIP5K1A
3	19500000	19750000	0.575359	0.153403	1486	115.801	ENSBTAG00000006099	ENSBTAT00000036689	3	19613995	19653186	-	PIP5K1A
3	19500000	19750000	0.575359	0.153403	1486	115.801	ENSBTAG00000006101	ENSBTAT00000008019	3	19598421	19607517	-	PSMD4
3	19500000	19750000	0.575359	0.153403	1486	115.801	ENSBTAG00000006101	ENSBTAT00000046341	3	19598421	19607517	-	PSMD4
3	19500000	19750000	0.575359	0.153403	1486	115.801	ENSBTAG00000007281	ENSBTAT00000009575	3	19717720	19728131	+	SEMA6C
3	19500000	19750000	0.575359	0.153403	1486	115.801	ENSBTAG00000007318	ENSBTAT00000033811	3	19552536	19557450	-	ZNF687
3	19500000	19750000	0.575359	0.153403	1486	115.801	ENSBTAG00000007320	ENSBTAT00000009627	3	19530666	19551727	+	PI4KB
3	19500000	19750000	0.575359	0.153403	1486	115.801	ENSBTAG00000007320	ENSBTAT00000009628	3	19530666	19551727	+	PI4KB
3	19500000	19750000	0.575359	0.153403	1486	115.801	ENSBTAG00000015371	ENSBTAT00000020429	3	19740207	19757532	-	GABPB2
3	19500000	19750000	0.575359	0.153403	1486	115.801	ENSBTAG00000015371	ENSBTAT00000033798	3	19740207	19757532	-	GABPB2
3	19500000	19750000	0.575359	0.153403	1486	115.801	ENSBTAG00000017580	ENSBTAT00000023377	3	19505669	19510571	+	RFX5
3	19500000	19750000	0.575359	0.153403	1486	115.801	ENSBTAG00000018070	ENSBTAT00000024057	3	19684361	19686905	-	SCNM1
3	19500000	19750000	0.575359	0.153403	1486	115.801	ENSBTAG00000018071	ENSBTAT00000046331	3	19679350	19683836	+	TMOD4
3	19500000	19750000	0.575359	0.153403	1486	115.801	ENSBTAG00000018074	ENSBTAT00000024063	3	19666793	19678632	+	VPS72
3	19500000	19750000	0.575359	0.153403	1486	115.801	ENSBTAG00000019709	ENSBTAT00000026267	3	19584961	19585461	+
3	19500000	19750000	0.575359	0.153403	1486	115.801	ENSBTAG00000020394	ENSBTAT00000027182	3	19695881	19698696	-	TNFAIP8L2
3	19500000	19750000	0.575359	0.153403	1486	115.801	ENSBTAG00000020395	ENSBTAT00000027183	3	19687360	19695881	+	LYSMD1
3	19750000	20000000	0.430923	0.158128	1178	92.6219	ENSBTAG00000000098	ENSBTAT00000000107	3	19844271	19875888	-	SETDB1
3	19750000	20000000	0.430923	0.158128	1178	92.6219	ENSBTAG00000000099	ENSBTAT00000000109	3	19835017	19843638	+	CERS2
3	19750000	20000000	0.430923	0.158128	1178	92.6219	ENSBTAG00000015304	ENSBTAT00000020350	3	19818789	19828310	-	ANXA9
3	19750000	20000000	0.430923	0.158128	1178	92.6219	ENSBTAG00000015329	ENSBTAT00000033792	3	19808483	19817752	+	FAM63A
3	19750000	20000000	0.430923	0.158128	1178	92.6219	ENSBTAG00000015336	ENSBTAT00000020388	3	19788206	19806629	-	PRUNE1
3	19750000	20000000	0.430923	0.158128	1178	92.6219	ENSBTAG00000015345	ENSBTAT00000020400	3	19779460	19787707	-	BNIPL
3	19750000	20000000	0.430923	0.158128	1178	92.6219	ENSBTAG00000015349	ENSBTAT00000046259	3	19777080	19779223	-	C1orf56
3	19750000	20000000	0.430923	0.158128	1178	92.6219	ENSBTAG00000015363	ENSBTAT00000020417	3	19768810	19776435	+	CDC42SE1
3	19750000	20000000	0.430923	0.158128	1178	92.6219	ENSBTAG00000015369	ENSBTAT00000020427	3	19762896	19767967	-	MLLT11
3	19750000	20000000	0.430923	0.158128	1178	92.6219	ENSBTAG00000015371	ENSBTAT00000020429	3	19740207	19757532	-	GABPB2
3	19750000	20000000	0.430923	0.158128	1178	92.6219	ENSBTAG00000015371	ENSBTAT00000033798	3	19740207	19757532	-	GABPB2
3	19750000	20000000	0.430923	0.158128	1178	92.6219	ENSBTAG00000021035	ENSBTAT00000028016	3	19994998	20007861	+	CTSK
3	19750000	20000000	0.430923	0.158128	1178	92.6219	ENSBTAG00000021037	ENSBTAT00000028023	3	19956088	19991725	+	ARNT
3	20000000	20250000	0.428579	0.170818	1340	86.0067	ENSBTAG00000002724	ENSBTAT00000003529	3	20059126	20078990	+	HORMAD1
3	20000000	20250000	0.428579	0.170818	1340	86.0067	ENSBTAG00000002724	ENSBTAT00000003530	3	20059126	20078990	+	HORMAD1
3	20000000	20250000	0.428579	0.170818	1340	86.0067	ENSBTAG00000003604	ENSBTAT00000004686	3	20187039	20195550	-	ADAMTSL4
3	20000000	20250000	0.428579	0.170818	1340	86.0067	ENSBTAG00000003799	ENSBTAT00000004948	3	20234451	20246077	-	TARS2
3	20000000	20250000	0.428579	0.170818	1340	86.0067	ENSBTAG00000003806	ENSBTAT00000004959	3	20228528	20233933	-	ECM1
3	20000000	20250000	0.428579	0.170818	1340	86.0067	ENSBTAG00000007123	ENSBTAT00000009379	3	20141694	20146997	+	ENSA
3	20000000	20250000	0.428579	0.170818	1340	86.0067	ENSBTAG00000015154	ENSBTAT00000020159	3	20172325	20176960	+
3	20000000	20250000	0.428579	0.170818	1340	86.0067	ENSBTAG00000017135	ENSBTAT00000022774	3	20024302	20047228	+	CTSS
3	20000000	20250000	0.428579	0.170818	1340	86.0067	ENSBTAG00000020357	ENSBTAT00000027131	3	20082069	20126434	+	GOLPH3L
3	20000000	20250000	0.428579	0.170818	1340	86.0067	ENSBTAG00000021035	ENSBTAT00000028016	3	19994998	20007861	+	CTSK
3	33500000	33750000	0.446854	0.16402	1621	92.5999	ENSBTAG00000000283	ENSBTAT00000000353	3	33607139	33621030	-	CSF1
3	33500000	33750000	0.446854	0.16402	1621	92.5999	ENSBTAG00000001845	ENSBTAT00000002409	3	33749803	33757985	+
3	33500000	33750000	0.446854	0.16402	1621	92.5999	ENSBTAG00000001845	ENSBTAT00000065346	3	33749803	33757985	+
3	33500000	33750000	0.446854	0.16402	1621	92.5999	ENSBTAG00000018893	ENSBTAT00000025149	3	33513768	33556281	-	AHCYL1
3	33500000	33750000	0.446854	0.16402	1621	92.5999	ENSBTAG00000018893	ENSBTAT00000055113	3	33513768	33556281	-	AHCYL1
3	33500000	33750000	0.446854	0.16402	1621	92.5999	ENSBTAG00000020964	ENSBTAT00000027922	3	33482961	33503780	-	STRIP1
3	34750000	35000000	0.415788	0.155621	2390	91.0613	ENSBTAG00000005439	ENSBTAT00000007157	3	34839059	34877721	-	FAM102B
3	34750000	35000000	0.415788	0.155621	2390	91.0613	ENSBTAG00000008467	ENSBTAT00000011142	3	34819367	34826371	+	HENMT1
3	34750000	35000000	0.415788	0.155621	2390	91.0613	ENSBTAG00000046771	ENSBTAT00000063383	3	34739318	34771208	-	FNDC7
3	34750000	35000000	0.415788	0.155621	2390	91.0613	ENSBTAG00000046771	ENSBTAT00000064921	3	34739318	34771208	-	FNDC7
3	34750000	35000000	0.415788	0.155621	2390	91.0613	ENSBTAG00000047874	ENSBTAT00000063261	3	34785792	34793589	-	PRPF38B
3	36250000	36500000	0.409829	0.177414	2730	79.1546	ENSBTAG00000014530	ENSBTAT00000019313	3	35969787	36337030	-	NTNG1
3	36250000	36500000	0.409829	0.177414	2730	79.1546	ENSBTAG00000039951	ENSBTAT00000009750	3	36428458	36429816	-	PRMT6
3	51500000	51750000	0.485208	0.159206	2258	101.178	ENSBTAG00000003724	ENSBTAT00000017938	3	51546136	51565701	-
3	51500000	51750000	0.485208	0.159206	2258	101.178	ENSBTAG00000005805	ENSBTAT00000007633	3	51494275	51531276	-	EPHX4
3	51500000	51750000	0.485208	0.159206	2258	101.178	ENSBTAG00000005805	ENSBTAT00000044247	3	51494275	51531276	-	EPHX4
3	51500000	51750000	0.485208	0.159206	2258	101.178	ENSBTAG00000024269	ENSBTAT00000033522	3	51661004	51866717	+	TGFBR3
3	51500000	51750000	0.485208	0.159206	2258	101.178	ENSBTAG00000047443	ENSBTAT00000004850	3	51574126	51587278	-
3	51500000	51750000	0.485208	0.159206	2258	101.178	ENSBTAG00000047443	ENSBTAT00000063868	3	51574126	51587278	-
3	80750000	81000000	0.370329	0.158746	2393	79.9819	ENSBTAG00000003147	ENSBTAT00000004101	3	80861479	80915019	+	JAK1
3	80750000	81000000	0.370329	0.158746	2393	79.9819	ENSBTAG00000030686	ENSBTAT00000043383	3	80962816	81052011	-	RAVER2
3	95250000	95500000	0.433493	0.153538	1736	95.3799	ENSBTAG00000005542	ENSBTAT00000053382	3	95389092	95528688	+	EPS15
3	95250000	95500000	0.433493	0.153538	1736	95.3799	ENSBTAG00000021170	ENSBTAT00000028214	3	95124031	95288435	-	OSBPL9
3	95250000	95500000	0.433493	0.153538	1736	95.3799	ENSBTAG00000024153	ENSBTAT00000033333	3	95327045	95349925	+
3	95500000	95750000	0.398684	0.149977	1432	90.6597	ENSBTAG00000002451	ENSBTAT00000003183	3	95558170	95589486	+	TTC39A
3	95500000	95750000	0.398684	0.149977	1432	90.6597	ENSBTAG00000005542	ENSBTAT00000053382	3	95389092	95528688	+	EPS15
3	95500000	95750000	0.398684	0.149977	1432	90.6597	ENSBTAG00000009674	ENSBTAT00000012762	3	95726474	95760764	-	C3H1orf185
3	95500000	95750000	0.398684	0.149977	1432	90.6597	ENSBTAG00000012996	ENSBTAT00000017277	3	95599737	95601983	-	RNF11
3	100750000	101000000	0.488432	0.150165	2268	105.941	ENSBTAG00000016377	ENSBTAT00000031396	3	100935637	100972708	+	IPP
3	100750000	101000000	0.488432	0.150165	2268	105.941	ENSBTAG00000020444	ENSBTAT00000033290	3	100674202	100769017	-	MAST2
3	101000000	101250000	0.524671	0.142488	2273	114.57	ENSBTAG00000000497	ENSBTAT00000000630	3	101106702	101118441	-	AKR1A1
3	101000000	101250000	0.524671	0.142488	2273	114.57	ENSBTAG00000003642	ENSBTAT00000004751	3	101152892	101166725	+	PRDX1
3	101000000	101250000	0.524671	0.142488	2273	114.57	ENSBTAG00000008808	ENSBTAT00000011601	3	101057033	101061007	+	CCDC17
3	101000000	101250000	0.524671	0.142488	2273	114.57	ENSBTAG00000008808	ENSBTAT00000053685	3	101057033	101061007	+	CCDC17
3	101000000	101250000	0.524671	0.142488	2273	114.57	ENSBTAG00000008810	ENSBTAT00000011603	3	101022239	101054545	+
3	101000000	101250000	0.524671	0.142488	2273	114.57	ENSBTAG00000011244	ENSBTAT00000014930	3	101181344	101319846	+	TESK2
3	101000000	101250000	0.524671	0.142488	2273	114.57	ENSBTAG00000015346	ENSBTAT00000020401	3	101062575	101090570	-	NASP
3	101000000	101250000	0.524671	0.142488	2273	114.57	ENSBTAG00000015346	ENSBTAT00000057267	3	101062575	101090570	-	NASP
3	101000000	101250000	0.524671	0.142488	2273	114.57	ENSBTAG00000017027	ENSBTAT00000022638	3	101167828	101172831	-	MMACHC
3	101000000	101250000	0.524671	0.142488	2273	114.57	ENSBTAG00000017029	ENSBTAT00000043074	3	101173430	101176276	+
3	102250000	102500000	0.480002	0.134047	2258	112.68	ENSBTAG00000005912	ENSBTAT00000007766	3	102421544	102430739	-	DMAP1
3	102250000	102500000	0.480002	0.134047	2258	112.68	ENSBTAG00000015559	ENSBTAT00000020671	3	102290329	102421170	+	ERI3
3	102250000	102500000	0.480002	0.134047	2258	112.68	ENSBTAG00000015559	ENSBTAT00000034295	3	102290329	102421170	+	ERI3
3	102500000	102750000	0.39726	0.155465	2446	87.4923	ENSBTAG00000005143	ENSBTAT00000006784	3	102575257	102576762	+
3	102500000	102750000	0.39726	0.155465	2446	87.4923	ENSBTAG00000008690	ENSBTAT00000007938	3	102623730	102655397	+
3	102500000	102750000	0.39726	0.155465	2446	87.4923	ENSBTAG00000008690	ENSBTAT00000011454	3	102623730	102655397	+
3	102500000	102750000	0.39726	0.155465	2446	87.4923	ENSBTAG00000011879	ENSBTAT00000015761	3	102659805	102669946	-	B4GALT2
3	102500000	102750000	0.39726	0.155465	2446	87.4923	ENSBTAG00000011888	ENSBTAT00000015772	3	102655361	102659082	-	CCDC24
3	102500000	102750000	0.39726	0.155465	2446	87.4923	ENSBTAG00000011888	ENSBTAT00000053017	3	102655361	102659082	-	CCDC24
3	102500000	102750000	0.39726	0.155465	2446	87.4923	ENSBTAG00000011888	ENSBTAT00000053908	3	102655361	102659082	-	CCDC24
3	102500000	102750000	0.39726	0.155465	2446	87.4923	ENSBTAG00000017656	ENSBTAT00000023499	3	102718271	102744545	-
3	102500000	102750000	0.39726	0.155465	2446	87.4923	ENSBTAG00000018887	ENSBTAT00000025142	3	102682317	102701941	-	IPO13
3	102500000	102750000	0.39726	0.155465	2446	87.4923	ENSBTAG00000018888	ENSBTAT00000025143	3	102676689	102680240	-	DPH2
3	102500000	102750000	0.39726	0.155465	2446	87.4923	ENSBTAG00000018889	ENSBTAT00000025144	3	102670949	102674697	-	ATP6V0B
3	102500000	102750000	0.39726	0.155465	2446	87.4923	ENSBTAG00000040060	ENSBTAT00000023553	3	102712154	102713309	-	ARTN
3	102500000	102750000	0.39726	0.155465	2446	87.4923	ENSBTAG00000047871	ENSBTAT00000063796	3	102526631	102541169	-
3	102500000	102750000	0.39726	0.155465	2446	87.4923	ENSBTAG00000047871	ENSBTAT00000066005	3	102526631	102541169	-
3	103750000	104000000	0.418753	0.163295	2477	87.7792	ENSBTAG00000009617	ENSBTAT00000042960	3	103902890	103931096	+	SLC2A1
3	103750000	104000000	0.418753	0.163295	2477	87.7792	ENSBTAG00000016028	ENSBTAT00000021332	3	103983019	103988377	-	ZNF691
3	103750000	104000000	0.418753	0.163295	2477	87.7792	ENSBTAG00000023986	ENSBTAT00000064146	3	103893619	103899030	-
3	105000000	105250000	0.41593	0.164019	2449	86.8733	ENSBTAG00000020745	ENSBTAT00000027644	3	105213590	105268006	+	HIVEP3
3	105500000	105750000	0.44974	0.120406	1697	115.526	ENSBTAG00000001629	ENSBTAT00000002134	3	105660418	105788507	+	SCMH1
3	105750000	106000000	0.365194	0.149364	2003	83.8898	ENSBTAG00000001626	ENSBTAT00000002131	3	105800997	105832415	-	CTPS1
3	105750000	106000000	0.365194	0.149364	2003	83.8898	ENSBTAG00000001628	ENSBTAT00000030549	3	105795074	105798610	+	SLFNL1
3	105750000	106000000	0.365194	0.149364	2003	83.8898	ENSBTAG00000001629	ENSBTAT00000002134	3	105660418	105788507	+	SCMH1
3	105750000	106000000	0.365194	0.149364	2003	83.8898	ENSBTAG00000002644	ENSBTAT00000003421	3	105977255	106003115	-	KCNQ4
3	105750000	106000000	0.365194	0.149364	2003	83.8898	ENSBTAG00000015113	ENSBTAT00000020109	3	105949584	105950924	+	CITED4
3	110250000	110500000	0.457104	0.152142	1747	100.111	ENSBTAG00000005732	ENSBTAT00000042784	3	110260238	110275243	+	TRAPPC3
3	110250000	110500000	0.457104	0.152142	1747	100.111	ENSBTAG00000010175	ENSBTAT00000013427	3	110299484	110302198	+	COL8A2
3	110250000	110500000	0.457104	0.152142	1747	100.111	ENSBTAG00000012253	ENSBTAT00000016254	3	110466755	110492440	-	AGO1
3	110250000	110500000	0.457104	0.152142	1747	100.111	ENSBTAG00000018324	ENSBTAT00000024385	3	110338488	110456098	-	AGO3
3	110250000	110500000	0.457104	0.152142	1747	100.111	ENSBTAG00000021714	ENSBTAT00000028947	3	110312376	110316779	-	TEKT2
3	110250000	110500000	0.457104	0.152142	1747	100.111	ENSBTAG00000021715	ENSBTAT00000028950	3	110305531	110311199	-	ADPRHL2
3	111000000	111250000	0.418878	0.157719	1726	90.5866	ENSBTAG00000006555	ENSBTAT00000061426	3	111180176	111205859	-	ZMYM1
3	111000000	111250000	0.418878	0.157719	1726	90.5866	ENSBTAG00000016328	ENSBTAT00000021719	3	111140755	111148491	+	SFPQ
3	111000000	111250000	0.418878	0.157719	1726	90.5866	ENSBTAG00000021948	ENSBTAT00000029263	3	111232434	111275077	+
3	113750000	114000000	0.425062	0.170455	1681	85.508	ENSBTAG00000000149	ENSBTAT00000000172	3	113786837	113866952	-	USP40
3	113750000	114000000	0.425062	0.170455	1681	85.508	ENSBTAG00000020616	ENSBTAT00000027473	3	113703381	113783354	+	DGKD
3	113750000	114000000	0.425062	0.170455	1681	85.508	ENSBTAG00000026181	ENSBTAT00000006163	3	113907720	114031371	+	UGT1A1
3	113750000	114000000	0.425062	0.170455	1681	85.508	ENSBTAG00000026181	ENSBTAT00000037089	3	113907720	114031371	+	UGT1A1
3	113750000	114000000	0.425062	0.170455	1681	85.508	ENSBTAG00000046353	ENSBTAT00000063959	3	113947490	113948484	+
3	113750000	114000000	0.425062	0.170455	1681	85.508	ENSBTAG00000048275	ENSBTAT00000064518	3	113943011	113944613	+
4	10250000	10500000	0.37851	0.160931	3407	80.6683	ENSBTAG00000012894	ENSBTAT00000061545	4	10302667	10307412	-	SAMD9
4	12500000	12750000	0.417424	0.160074	2325	89.1258	ENSBTAG00000047555	ENSBTAT00000065396	4	12724891	12725271	+
4	31500000	31750000	0.462562	0.187843	1001	84.4764	ENSBTAG00000033806	ENSBTAT00000009936	4	31693514	31694260	+
4	46500000	46750000	0.40171	0.10479	758	117.244	ENSBTAG00000002175	ENSBTAT00000061045	4	46569421	46644956	-	SRPK2
4	46500000	46750000	0.40171	0.10479	758	117.244	ENSBTAG00000009207	ENSBTAT00000012129	4	46474531	46565717	+	KMT2E
4	46750000	47000000	0.613465	0.117807	1794	135.56	ENSBTAG00000002037	ENSBTAT00000002637	4	46974646	47228658	-	ATXN7L1
4	46750000	47000000	0.613465	0.117807	1794	135.56	ENSBTAG00000002037	ENSBTAT00000033748	4	46974646	47228658	-	ATXN7L1
4	46750000	47000000	0.613465	0.117807	1794	135.56	ENSBTAG00000007743	ENSBTAT00000010180	4	46858942	46912545	-	PUS7
4	46750000	47000000	0.613465	0.117807	1794	135.56	ENSBTAG00000007743	ENSBTAT00000064991	4	46858942	46912545	-	PUS7
4	46750000	47000000	0.613465	0.117807	1794	135.56	ENSBTAG00000008302	ENSBTAT00000057043	4	46919802	46943664	+	RINT1
4	47250000	47500000	0.381145	0.166235	2032	78.523	ENSBTAG00000019794	ENSBTAT00000026372	4	47423619	47453580	-	SYPL1
4	47250000	47500000	0.381145	0.166235	2032	78.523	ENSBTAG00000021365	ENSBTAT00000046754	4	47319496	47372208	+	CDHR3
4	58000000	58250000	0.386762	0.146481	3398	90.1207	ENSBTAG00000004398	ENSBTAT00000005770	4	57127737	58083528	+	IMMP2L
4	63500000	63750000	0.447316	0.173396	2585	88.2599	ENSBTAG00000006528	ENSBTAT00000008587	4	63649808	64105542	-	BBS9
4	66750000	67000000	0.420357	0.175678	2895	82.1022	ENSBTAG00000000521	ENSBTAT00000000679	4	66696649	66755780	-	PLEKHA8
4	66750000	67000000	0.420357	0.175678	2895	82.1022	ENSBTAG00000007870	ENSBTAT00000033684	4	66758679	66770727	+	FKBP14
4	66750000	67000000	0.420357	0.175678	2895	82.1022	ENSBTAG00000016220	ENSBTAT00000021581	4	66855715	66880967	-	WIPF3
4	66750000	67000000	0.420357	0.175678	2895	82.1022	ENSBTAG00000016223	ENSBTAT00000021588	4	66785266	66851245	+	SCRN1
4	69250000	69500000	0.444044	0.171309	788	88.6436	ENSBTAG00000001063	ENSBTAT00000001409	4	69366547	69368811	+	HOXA4
4	69250000	69500000	0.444044	0.171309	788	88.6436	ENSBTAG00000001063	ENSBTAT00000065144	4	69366547	69368811	+	HOXA4
4	69250000	69500000	0.444044	0.171309	788	88.6436	ENSBTAG00000001455	ENSBTAT00000001908	4	69340738	69342484	+	HOXA7
4	69250000	69500000	0.444044	0.171309	788	88.6436	ENSBTAG00000008138	ENSBTAT00000010699	4	69394241	69396203	+	HOXA2
4	69250000	69500000	0.444044	0.171309	788	88.6436	ENSBTAG00000008139	ENSBTAT00000010700	4	69357161	69389905	+	HOXA3
4	69250000	69500000	0.444044	0.171309	788	88.6436	ENSBTAG00000011476	ENSBTAT00000055090	4	69331792	69334928	+
4	69250000	69500000	0.444044	0.171309	788	88.6436	ENSBTAG00000012211	ENSBTAT00000016196	4	69353606	69356273	+	HOXA5
4	69250000	69500000	0.444044	0.171309	788	88.6436	ENSBTAG00000013263	ENSBTAT00000001367	4	69401001	69402503	+	HOXA1
4	69250000	69500000	0.444044	0.171309	788	88.6436	ENSBTAG00000014735	ENSBTAT00000046051	4	69297275	69298937	+	HOXA13
4	69250000	69500000	0.444044	0.171309	788	88.6436	ENSBTAG00000014738	ENSBTAT00000019611	4	69311987	69314613	+	HOXA11
4	69250000	69500000	0.444044	0.171309	788	88.6436	ENSBTAG00000020919	ENSBTAT00000027866	4	69252420	69255793	-	EVX1
4	69250000	69500000	0.444044	0.171309	788	88.6436	ENSBTAG00000024341	ENSBTAT00000033679	4	69349548	69354521	+	HOXA6
4	69250000	69500000	0.444044	0.171309	788	88.6436	ENSBTAG00000040082	ENSBTAT00000056468	4	69322975	69326738	+	HOXA10
4	69250000	69500000	0.444044	0.171309	788	88.6436	ENSBTAG00000040082	ENSBTAT00000063132	4	69322975	69326738	+	HOXA10
4	95750000	96000000	0.429106	0.158349	1829	92.1797	ENSBTAG00000010437	ENSBTAT00000013788	4	95807761	96016756	+	MKLN1
4	104000000	104250000	0.393227	0.154021	2032	87.4213	ENSBTAG00000017860	ENSBTAT00000023740	4	103888216	104017538	-	HIPK2
4	104000000	104250000	0.393227	0.154021	2032	87.4213	ENSBTAG00000020225	ENSBTAT00000026934	4	104133819	104307005	+	TBXAS1
4	104750000	105000000	0.444294	0.166953	1125	90.7459	ENSBTAG00000004799	ENSBTAT00000033630	4	104715530	104781684	-	DENND2A
4	104750000	105000000	0.444294	0.166953	1125	90.7459	ENSBTAG00000020484	ENSBTAT00000027295	4	104831522	104846320	+	ADCK2
4	104750000	105000000	0.444294	0.166953	1125	90.7459	ENSBTAG00000020484	ENSBTAT00000064974	4	104831522	104846320	+	ADCK2
4	104750000	105000000	0.444294	0.166953	1125	90.7459	ENSBTAG00000021759	ENSBTAT00000029003	4	104850911	104856526	+	NDUFB2
4	104750000	105000000	0.444294	0.166953	1125	90.7459	ENSBTAG00000021761	ENSBTAT00000029006	4	104869138	105031570	-	BRAF
5	27000000	27250000	0.415677	0.174674	1925	81.6474	ENSBTAG00000000836	ENSBTAT00000001108	5	27213750	27221177	+	KRT8
5	27000000	27250000	0.415677	0.174674	1925	81.6474	ENSBTAG00000001517	ENSBTAT00000001988	5	27171925	27175575	-	KRT18
5	27000000	27250000	0.415677	0.174674	1925	81.6474	ENSBTAG00000006883	ENSBTAT00000009044	5	27091609	27115819	-	EIF4B
5	28000000	28250000	0.441569	0.164551	1464	91.4072	ENSBTAG00000002673	ENSBTAT00000003463	5	28197781	28199954	+	FIGNL2
5	28000000	28250000	0.441569	0.164551	1464	91.4072	ENSBTAG00000013555	ENSBTAT00000046665	5	28038532	28070153	-	ACVR1B
5	28000000	28250000	0.441569	0.164551	1464	91.4072	ENSBTAG00000013843	ENSBTAT00000018383	5	28097837	28106733	-	ACVRL1
5	28000000	28250000	0.441569	0.164551	1464	91.4072	ENSBTAG00000017113	ENSBTAT00000022764	5	28129660	28132288	-	ANKRD33
5	28000000	28250000	0.441569	0.164551	1464	91.4072	ENSBTAG00000021339	ENSBTAT00000061543	5	28211640	28331404	-	SCN8A
5	28000000	28250000	0.441569	0.164551	1464	91.4072	ENSBTAG00000021658	ENSBTAT00000028862	5	28019961	28027764	-	GRASP
5	28500000	28750000	0.427377	0.174752	1799	83.9104	ENSBTAG00000001983	ENSBTAT00000002572	5	28683698	28709507	+	SMAGP
5	28500000	28750000	0.427377	0.174752	1799	83.9104	ENSBTAG00000004349	ENSBTAT00000002573	5	28710053	28714259	-	DAZAP2
5	28500000	28750000	0.427377	0.174752	1799	83.9104	ENSBTAG00000008897	ENSBTAT00000047025	5	28640675	28677837	+	BIN2
5	28500000	28750000	0.427377	0.174752	1799	83.9104	ENSBTAG00000008900	ENSBTAT00000011718	5	28622128	28637016	+	CELA1
5	28500000	28750000	0.427377	0.174752	1799	83.9104	ENSBTAG00000016362	ENSBTAT00000021764	5	28743170	28758751	+
5	28500000	28750000	0.427377	0.174752	1799	83.9104	ENSBTAG00000017943	ENSBTAT00000023861	5	28576320	28615499	+	GALNT6
5	28500000	28750000	0.427377	0.174752	1799	83.9104	ENSBTAG00000017950	ENSBTAT00000023868	5	28470126	28528971	-	SLC4A8
5	28500000	28750000	0.427377	0.174752	1799	83.9104	ENSBTAG00000023471	ENSBTAT00000032006	5	28525103	28525496	+	RPL36
5	47500000	47750000	0.547753	0.15703	2512	110.877	ENSBTAG00000020806	ENSBTAT00000027725	5	47713520	47751430	-	HELB
5	47500000	47750000	0.547753	0.15703	2512	110.877	ENSBTAG00000020806	ENSBTAT00000063430	5	47713520	47751430	-	HELB
5	47500000	47750000	0.547753	0.15703	2512	110.877	ENSBTAG00000031786	ENSBTAT00000045066	5	47736728	47737193	+	FAU
5	47500000	47750000	0.547753	0.15703	2512	110.877	ENSBTAG00000033726	ENSBTAT00000047829	5	47534237	47703486	+	GRIP1
5	47500000	47750000	0.547753	0.15703	2512	110.877	ENSBTAG00000033726	ENSBTAT00000063440	5	47534237	47703486	+	GRIP1
5	47750000	48000000	0.644465	0.126721	1872	134.272	ENSBTAG00000002004	ENSBTAT00000002597	5	47901612	47905608	+	LLPH
5	47750000	48000000	0.644465	0.126721	1872	134.272	ENSBTAG00000007636	ENSBTAT00000033701	5	47796256	47839675	-	IRAK3
5	47750000	48000000	0.644465	0.126721	1872	134.272	ENSBTAG00000007636	ENSBTAT00000064078	5	47796256	47839675	-	IRAK3
5	47750000	48000000	0.644465	0.126721	1872	134.272	ENSBTAG00000020806	ENSBTAT00000027725	5	47713520	47751430	-	HELB
5	47750000	48000000	0.644465	0.126721	1872	134.272	ENSBTAG00000020806	ENSBTAT00000063430	5	47713520	47751430	-	HELB
5	47750000	48000000	0.644465	0.126721	1872	134.272	ENSBTAG00000026993	ENSBTAT00000008243	5	47877715	47894116	+
5	48000000	48250000	0.509055	0.122428	1516	122.45	ENSBTAG00000044118	ENSBTAT00000061005	5	48053846	48199963	-	HMGA2
5	48500000	48750000	0.487911	0.135087	1523	113.267	ENSBTAG00000044017	ENSBTAT00000060985	5	48563806	48743354	-	MSRB3
5	48750000	49000000	0.609534	0.109716	2240	138.983	ENSBTAG00000014758	ENSBTAT00000019636	5	48917722	49009466	+	WIF1
5	48750000	49000000	0.609534	0.109716	2240	138.983	ENSBTAG00000014758	ENSBTAT00000045118	5	48917722	49009466	+	WIF1
5	48750000	49000000	0.609534	0.109716	2240	138.983	ENSBTAG00000039435	ENSBTAT00000053178	5	48773272	48844474	-	LEMD3
5	49250000	49500000	0.474717	0.184521	2559	88.0399	ENSBTAG00000011352	ENSBTAT00000015086	5	49181675	49265076	-	TBC1D30
5	49250000	49500000	0.474717	0.184521	2559	88.0399	ENSBTAG00000015646	ENSBTAT00000020781	5	49348494	49352530	-
5	49250000	49500000	0.474717	0.184521	2559	88.0399	ENSBTAG00000017465	ENSBTAT00000023218	5	49283646	49333344	+	GNS
5	55750000	56000000	0.440717	0.185581	1910	81.4744	ENSBTAG00000016508	ENSBTAT00000038164	5	55959928	55980357	+	CTDSP2
5	55750000	56000000	0.440717	0.185581	1910	81.4744	ENSBTAG00000016913	ENSBTAT00000022497	5	55986061	56002079	+	AVIL
5	55750000	56000000	0.440717	0.185581	1910	81.4744	ENSBTAG00000017543	ENSBTAT00000044911	5	55842229	55864827	-	ATP23
5	56250000	56500000	0.323751	0.130758	701	84.9241	ENSBTAG00000006599	ENSBTAT00000008663	5	56334244	56335809	-	INHBE
5	56250000	56500000	0.323751	0.130758	701	84.9241	ENSBTAG00000006631	ENSBTAT00000008704	5	56321395	56331773	-	GLI1
5	56250000	56500000	0.323751	0.130758	701	84.9241	ENSBTAG00000010616	ENSBTAT00000014034	5	56276101	56281781	-	MBD6
5	56250000	56500000	0.323751	0.130758	701	84.9241	ENSBTAG00000010624	ENSBTAT00000014053	5	56262302	56275883	+	DCTN2
5	56250000	56500000	0.323751	0.130758	701	84.9241	ENSBTAG00000018361	ENSBTAT00000024431	5	56477490	56522167	+	R3HDM2
5	56250000	56500000	0.323751	0.130758	701	84.9241	ENSBTAG00000018403	ENSBTAT00000024486	5	56313933	56321238	+	ARHGAP9
5	56250000	56500000	0.323751	0.130758	701	84.9241	ENSBTAG00000018405	ENSBTAT00000024487	5	56289163	56307931	-	MARS
5	56250000	56500000	0.323751	0.130758	701	84.9241	ENSBTAG00000019084	ENSBTAT00000025401	5	56340056	56350443	-	INHBC
5	56250000	56500000	0.323751	0.130758	701	84.9241	ENSBTAG00000021336	ENSBTAT00000028441	5	56233023	56258780	-	KIF5A
5	56250000	56500000	0.323751	0.130758	701	84.9241	ENSBTAG00000031544	ENSBTAT00000044712	5	56285008	56289214	+	DDIT3
5	57000000	57250000	0.45168	0.137885	855	106.449	ENSBTAG00000009284	ENSBTAT00000012233	5	57241073	57253590	+	GLS2
5	57000000	57250000	0.45168	0.137885	855	106.449	ENSBTAG00000010701	ENSBTAT00000014162	5	57063071	57074070	+
5	57000000	57250000	0.45168	0.137885	855	106.449	ENSBTAG00000011720	ENSBTAT00000015564	5	57004646	57026537	-	HSD17B6
5	57000000	57250000	0.45168	0.137885	855	106.449	ENSBTAG00000013315	ENSBTAT00000017710	5	57119917	57125290	+	ATP5B
5	57000000	57250000	0.45168	0.137885	855	106.449	ENSBTAG00000017830	ENSBTAT00000023705	5	57167137	57219971	-	RBMS2
5	57000000	57250000	0.45168	0.137885	855	106.449	ENSBTAG00000017840	ENSBTAT00000038215	5	57132351	57162026	+	BAZ2A
5	57000000	57250000	0.45168	0.137885	855	106.449	ENSBTAG00000017967	ENSBTAT00000023908	5	57091367	57112468	+	PTGES3
5	57000000	57250000	0.45168	0.137885	855	106.449	ENSBTAG00000044000	ENSBTAT00000027860	5	57042183	57059973	+	PRIM1
5	60750000	61000000	0.525388	0.161826	1704	105.808	ENSBTAG00000001509	ENSBTAT00000001974	5	60823240	60891359	+	ELK3
5	60750000	61000000	0.525388	0.161826	1704	105.808	ENSBTAG00000001510	ENSBTAT00000001977	5	60897636	61006980	-	CDK17
5	63000000	63250000	0.434952	0.159784	1188	92.5344	ENSBTAG00000004240	ENSBTAT00000005553	5	63027194	63052820	+
5	63000000	63250000	0.434952	0.159784	1188	92.5344	ENSBTAG00000004240	ENSBTAT00000052656	5	63027194	63052820	+
5	63000000	63250000	0.434952	0.159784	1188	92.5344	ENSBTAG00000012890	ENSBTAT00000017131	5	63086353	63092547	+	SLC25A3
5	63000000	63250000	0.434952	0.159784	1188	92.5344	ENSBTAG00000012890	ENSBTAT00000053663	5	63086353	63092547	+	SLC25A3
5	63000000	63250000	0.434952	0.159784	1188	92.5344	ENSBTAG00000017385	ENSBTAT00000023116	5	63208485	63209321	-
5	63000000	63250000	0.434952	0.159784	1188	92.5344	ENSBTAG00000021660	ENSBTAT00000028864	5	63097773	63121576	-
5	63000000	63250000	0.434952	0.159784	1188	92.5344	ENSBTAG00000021661	ENSBTAT00000028867	5	63125171	63207075	+	APAF1	Abortion due to a nonsense mutation in APAF1 on haplotype HH1
5	63000000	63250000	0.434952	0.159784	1188	92.5344	ENSBTAG00000030994	ENSBTAT00000043868	5	63230086	63658310	-	ANKS1B
5	63000000	63250000	0.434952	0.159784	1188	92.5344	ENSBTAG00000030994	ENSBTAT00000056361	5	63230086	63658310	-	ANKS1B
5	66250000	66500000	0.416628	0.179611	1090	79.5039	ENSBTAG00000000022	ENSBTAT00000000024	5	66240931	66292959	-	NUP37
5	66250000	66500000	0.416628	0.179611	1090	79.5039	ENSBTAG00000013008	ENSBTAT00000017294	5	66359938	66361103	-	PMCH
5	66250000	66500000	0.416628	0.179611	1090	79.5039	ENSBTAG00000039709	ENSBTAT00000061381	5	66293051	66359522	+	PARPBP
5	67750000	68000000	0.398697	0.166825	2653	82.0028	ENSBTAG00000000925	ENSBTAT00000001224	5	67994626	68036627	-	GLT8D2
5	67750000	68000000	0.398697	0.166825	2653	82.0028	ENSBTAG00000003362	ENSBTAT00000004364	5	67940792	67959532	+	HSP90B1
5	67750000	68000000	0.398697	0.166825	2653	82.0028	ENSBTAG00000006010	ENSBTAT00000007896	5	67612447	67784730	+	STAB2
5	67750000	68000000	0.398697	0.166825	2653	82.0028	ENSBTAG00000006013	ENSBTAT00000007899	5	67791379	67850986	-	NT5DC3
5	67750000	68000000	0.398697	0.166825	2653	82.0028	ENSBTAG00000021633	ENSBTAT00000028828	5	67973222	67994056	+	TDG
5	67750000	68000000	0.398697	0.166825	2653	82.0028	ENSBTAG00000027899	ENSBTAT00000040243	5	67852917	67930472	-
5	67750000	68000000	0.398697	0.166825	2653	82.0028	ENSBTAG00000048280	ENSBTAT00000066178	5	67960359	67967214	-	C12orf73
5	85000000	85250000	0.415944	0.169178	2026	84.347	ENSBTAG00000002972	ENSBTAT00000056453	5	85217886	85310153	+	CASC1
5	85000000	85250000	0.415944	0.169178	2026	84.347	ENSBTAG00000009778	ENSBTAT00000043161	5	85167396	85206651	+	KRAS
5	85000000	85250000	0.415944	0.169178	2026	84.347	ENSBTAG00000026624	ENSBTAT00000037914	5	85210770	85217660	-	ETFRF1
5	91000000	91250000	0.404019	0.159501	2460	86.782	ENSBTAG00000017571	ENSBTAT00000023359	5	91031351	91136741	-	PLEKHA5
5	107750000	108000000	0.400753	0.17571	3000	78.0772	ENSBTAG00000000049	ENSBTAT00000053510	5	107796085	107822807	+	CCDC77
5	107750000	108000000	0.400753	0.17571	3000	78.0772	ENSBTAG00000008553	ENSBTAT00000011275	5	107909393	107934878	+	B4GALNT3
5	107750000	108000000	0.400753	0.17571	3000	78.0772	ENSBTAG00000008554	ENSBTAT00000011277	5	107937357	108009649	-	NINJ2
5	107750000	108000000	0.400753	0.17571	3000	78.0772	ENSBTAG00000020472	ENSBTAT00000027280	5	107730640	107791602	-	KDM5A
5	107750000	108000000	0.400753	0.17571	3000	78.0772	ENSBTAG00000023274	ENSBTAT00000026400	5	107749635	107750145	+
5	111750000	112000000	0.397036	0.173065	1975	78.5723	ENSBTAG00000000326	ENSBTAT00000000431	5	111671083	111766560	-	ENTHD1
5	111750000	112000000	0.397036	0.173065	1975	78.5723	ENSBTAG00000014247	ENSBTAT00000018933	5	111871467	111898328	+	FAM83F
5	111750000	112000000	0.397036	0.173065	1975	78.5723	ENSBTAG00000015157	ENSBTAT00000020161	5	111824690	111844169	+	GRAP2
5	112000000	112250000	0.433567	0.145171	1610	99.6639	ENSBTAG00000000077	ENSBTAT00000000085	5	112192430	112209091	+
5	112000000	112250000	0.433567	0.145171	1610	99.6639	ENSBTAG00000009624	ENSBTAT00000012674	5	112226838	112260854	+	SGSM3
5	112000000	112250000	0.433567	0.145171	1610	99.6639	ENSBTAG00000021076	ENSBTAT00000028072	5	112043301	112172811	+	TNRC6B
5	112500000	112750000	0.400936	0.166574	2251	82.5932	ENSBTAG00000004048	ENSBTAT00000037657	5	112510411	112513883	+	MCHR1
5	112500000	112750000	0.400936	0.166574	2251	82.5932	ENSBTAG00000006200	ENSBTAT00000008143	5	112564970	112607538	-	SLC25A17
5	112500000	112750000	0.400936	0.166574	2251	82.5932	ENSBTAG00000006202	ENSBTAT00000008146	5	112612771	112636488	-
5	112500000	112750000	0.400936	0.166574	2251	82.5932	ENSBTAG00000006204	ENSBTAT00000008149	5	112636715	112678459	+	XPNPEP3
5	112500000	112750000	0.400936	0.166574	2251	82.5932	ENSBTAG00000006205	ENSBTAT00000008150	5	112641851	112642911	-	DNAJB7
5	112500000	112750000	0.400936	0.166574	2251	82.5932	ENSBTAG00000030225	ENSBTAT00000042668	5	112685001	112697359	+
5	112750000	113000000	0.532007	0.183855	1614	97.2679	ENSBTAG00000002782	ENSBTAT00000003608	5	112977785	113010230	+	ZC3H7B
5	112750000	113000000	0.532007	0.183855	1614	97.2679	ENSBTAG00000012481	ENSBTAT00000012125	5	112916436	112943925	-	RANGAP1
5	112750000	113000000	0.532007	0.183855	1614	97.2679	ENSBTAG00000016198	ENSBTAT00000021556	5	112802547	112864774	+	EP300	positive regulation of gene expression
5	112750000	113000000	0.532007	0.183855	1614	97.2679	ENSBTAG00000030222	ENSBTAT00000037648	5	112885589	112902132	+	L3MBTL2
5	112750000	113000000	0.532007	0.183855	1614	97.2679	ENSBTAG00000040106	ENSBTAT00000055322	5	112904448	112911243	-	CHADL
5	113000000	113250000	0.474751	0.18375	1480	88.3829	ENSBTAG00000002782	ENSBTAT00000003608	5	112977785	113010230	+	ZC3H7B
5	113000000	113250000	0.474751	0.18375	1480	88.3829	ENSBTAG00000004004	ENSBTAT00000005226	5	113160819	113174721	+	CSDC2
5	113000000	113250000	0.474751	0.18375	1480	88.3829	ENSBTAG00000004009	ENSBTAT00000005231	5	113174949	113185273	-	PMM1
5	113000000	113250000	0.474751	0.18375	1480	88.3829	ENSBTAG00000005311	ENSBTAT00000006987	5	113138060	113150601	-	POLR3H
5	113000000	113250000	0.474751	0.18375	1480	88.3829	ENSBTAG00000006103	ENSBTAT00000008020	5	113228164	113251362	+	XRCC6
5	113000000	113250000	0.474751	0.18375	1480	88.3829	ENSBTAG00000006423	ENSBTAT00000008423	5	113079627	113088634	-	PHF5A
5	113000000	113250000	0.474751	0.18375	1480	88.3829	ENSBTAG00000006429	ENSBTAT00000008431	5	113089139	113138185	+	ACO2
5	113000000	113250000	0.474751	0.18375	1480	88.3829	ENSBTAG00000015109	ENSBTAT00000020105	5	113060940	113070989	-	TOB2
5	113000000	113250000	0.474751	0.18375	1480	88.3829	ENSBTAG00000016580	ENSBTAT00000022056	5	113028012	113037944	+	TEF
5	113000000	113250000	0.474751	0.18375	1480	88.3829	ENSBTAG00000047942	ENSBTAT00000063207	5	113207477	113227792	-	DESI1
5	119750000	120000000	0.406008	0.16483	1284	84.4998	ENSBTAG00000000647	ENSBTAT00000000851	5	119771356	119791795	+	SELENOO
5	119750000	120000000	0.406008	0.16483	1284	84.4998	ENSBTAG00000000650	ENSBTAT00000000853	5	119791795	119813398	-	TUBGCP6
5	119750000	120000000	0.406008	0.16483	1284	84.4998	ENSBTAG00000011000	ENSBTAT00000014602	5	119814028	119819426	-	HDAC10
5	119750000	120000000	0.406008	0.16483	1284	84.4998	ENSBTAG00000011000	ENSBTAT00000042583	5	119814028	119819426	-	HDAC10
5	119750000	120000000	0.406008	0.16483	1284	84.4998	ENSBTAG00000014966	ENSBTAT00000019923	5	119840726	119854120	-	PLXNB2
5	119750000	120000000	0.406008	0.16483	1284	84.4998	ENSBTAG00000017062	ENSBTAT00000022685	5	119998127	119999276	+	ADM2
5	119750000	120000000	0.406008	0.16483	1284	84.4998	ENSBTAG00000018660	ENSBTAT00000024829	5	119926286	120029002	+	PPP6R2
5	119750000	120000000	0.406008	0.16483	1284	84.4998	ENSBTAG00000019574	ENSBTAT00000026080	5	119821435	119829363	-	MAPK12
5	119750000	120000000	0.406008	0.16483	1284	84.4998	ENSBTAG00000021337	ENSBTAT00000028448	5	119959433	119985418	-	SBF1
5	119750000	120000000	0.406008	0.16483	1284	84.4998	ENSBTAG00000024756	ENSBTAT00000034474	5	119874457	119885052	-	DENND6B
5	119750000	120000000	0.406008	0.16483	1284	84.4998	ENSBTAG00000030182	ENSBTAT00000022358	5	119832293	119837101	-	MAPK11
5	120000000	120250000	0.404413	0.158654	683	87.2932	ENSBTAG00000002559	ENSBTAT00000003315	5	120002247	120004065	+
5	120000000	120250000	0.404413	0.158654	683	87.2932	ENSBTAG00000004876	ENSBTAT00000006412	5	120246487	120264932	+
5	120000000	120250000	0.404413	0.158654	683	87.2932	ENSBTAG00000010182	ENSBTAT00000013434	5	120222129	120229501	+	ACR
5	120000000	120250000	0.404413	0.158654	683	87.2932	ENSBTAG00000012607	ENSBTAT00000016741	5	120021236	120032065	+	NCAPH2
5	120000000	120250000	0.404413	0.158654	683	87.2932	ENSBTAG00000012609	ENSBTAT00000016742	5	120032226	120034043	-	SCO2
5	120000000	120250000	0.404413	0.158654	683	87.2932	ENSBTAG00000016048	ENSBTAT00000021357	5	120098392	120106718	-	CPT1B
5	120000000	120250000	0.404413	0.158654	683	87.2932	ENSBTAG00000016050	ENSBTAT00000021358	5	120107147	120110448	-
5	120000000	120250000	0.404413	0.158654	683	87.2932	ENSBTAG00000016053	ENSBTAT00000021364	5	120152353	120155489	-	ARSA
5	120000000	120250000	0.404413	0.158654	683	87.2932	ENSBTAG00000017925	ENSBTAT00000052338	5	120016889	120020570	-	LMF2
5	120000000	120250000	0.404413	0.158654	683	87.2932	ENSBTAG00000018660	ENSBTAT00000024829	5	119926286	120029002	+	PPP6R2
5	120000000	120250000	0.404413	0.158654	683	87.2932	ENSBTAG00000026467	ENSBTAT00000037620	5	120037868	120039451	-
5	120000000	120250000	0.404413	0.158654	683	87.2932	ENSBTAG00000030179	ENSBTAT00000021360	5	120127056	120137203	+	MAPK8IP2
5	120000000	120250000	0.404413	0.158654	683	87.2932	ENSBTAG00000030180	ENSBTAT00000023459	5	120169084	120217092	+	SHANK3
5	120000000	120250000	0.404413	0.158654	683	87.2932	ENSBTAG00000030180	ENSBTAT00000042578	5	120169084	120217092	+	SHANK3
5	120000000	120250000	0.404413	0.158654	683	87.2932	ENSBTAG00000030180	ENSBTAT00000063666	5	120169084	120217092	+	SHANK3
5	120000000	120250000	0.404413	0.158654	683	87.2932	ENSBTAG00000046250	ENSBTAT00000064388	5	120010010	120010543	-
5	120000000	120250000	0.404413	0.158654	683	87.2932	ENSBTAG00000046298	ENSBTAT00000064160	5	120064154	120094175	-	SYCE3
5	120000000	120250000	0.404413	0.158654	683	87.2932	ENSBTAG00000046800	ENSBTAT00000063783	5	120061386	120063155	+	KLHDC7B
5	121000000	121250000	0.484732	0.159157	1122	101.128	ENSBTAG00000001931	ENSBTAT00000002512	5	121181282	121188623	+	TRABD
5	121000000	121250000	0.484732	0.159157	1122	101.128	ENSBTAG00000009297	ENSBTAT00000037612	5	121170973	121178483	+	PANX2
5	121000000	121250000	0.484732	0.159157	1122	101.128	ENSBTAG00000011098	ENSBTAT00000014733	5	121012667	121067541	-	TTLL8
5	121000000	121250000	0.484732	0.159157	1122	101.128	ENSBTAG00000011098	ENSBTAT00000064340	5	121012667	121067541	-	TTLL8
5	121000000	121250000	0.484732	0.159157	1122	101.128	ENSBTAG00000020341	ENSBTAT00000027109	5	121099143	121164873	+	MOV10L1
5	121000000	121250000	0.484732	0.159157	1122	101.128	ENSBTAG00000021626	ENSBTAT00000028815	5	121081095	121095342	-	MLC1
5	121000000	121250000	0.484732	0.159157	1122	101.128	ENSBTAG00000047080	ENSBTAT00000064186	5	121141236	121142831	+
6	38000000	38250000	0.446256	0.192096	2116	79.6302	ENSBTAG00000005260	ENSBTAT00000006929	6	38120578	38127577	-	SPP1
6	38000000	38250000	0.446256	0.192096	2116	79.6302	ENSBTAG00000005260	ENSBTAT00000047589	6	38120578	38127577	-	SPP1
6	38000000	38250000	0.446256	0.192096	2116	79.6302	ENSBTAG00000017704	ENSBTAT00000023552	6	37913110	38030583	+	ABCG2
6	38000000	38250000	0.446256	0.192096	2116	79.6302	ENSBTAG00000017704	ENSBTAT00000055044	6	37913110	38030583	+	ABCG2
6	38000000	38250000	0.446256	0.192096	2116	79.6302	ENSBTAG00000020031	ENSBTAT00000026682	6	38040871	38099549	-	PKD2
6	47250000	47500000	0.426367	0.178909	1774	81.7667	ENSBTAG00000003602	ENSBTAT00000004696	6	47318340	47429147	+	RBPJ
6	47250000	47500000	0.426367	0.178909	1774	81.7667	ENSBTAG00000004988	ENSBTAT00000006565	6	47468324	47479538	-	CCKAR
6	59750000	60000000	0.475255	0.198088	2511	82.3257	ENSBTAG00000006044	ENSBTAT00000007937	6	59909185	59980372	+	KLHL5
6	59750000	60000000	0.475255	0.198088	2511	82.3257	ENSBTAG00000014512	ENSBTAT00000019294	6	59993685	60065797	+	WDR19
6	59750000	60000000	0.475255	0.198088	2511	82.3257	ENSBTAG00000015649	ENSBTAT00000020782	6	59823316	59866460	-	TMEM156
6	59750000	60000000	0.475255	0.198088	2511	82.3257	ENSBTAG00000033160	ENSBTAT00000047078	6	59737660	59797890	+	FAM114A1
6	60000000	60250000	0.51875	0.156158	2158	107.449	ENSBTAG00000014512	ENSBTAT00000019294	6	59993685	60065797	+	WDR19
6	60000000	60250000	0.51875	0.156158	2158	107.449	ENSBTAG00000014515	ENSBTAT00000019296	6	60074591	60086403	-
6	60000000	60250000	0.51875	0.156158	2158	107.449	ENSBTAG00000014517	ENSBTAT00000019297	6	60173834	60206257	+	KLB
6	60000000	60250000	0.51875	0.156158	2158	107.449	ENSBTAG00000014518	ENSBTAT00000019298	6	60210361	60215120	-
6	60000000	60250000	0.51875	0.156158	2158	107.449	ENSBTAG00000014520	ENSBTAT00000019299	6	60215272	60227136	+	LIAS
6	60000000	60250000	0.51875	0.156158	2158	107.449	ENSBTAG00000014520	ENSBTAT00000053678	6	60215272	60227136	+	LIAS
6	60000000	60250000	0.51875	0.156158	2158	107.449	ENSBTAG00000014521	ENSBTAT00000019302	6	60231100	60265819	-	UGDH
6	60750000	61000000	0.434082	0.185578	1886	80.2067	ENSBTAG00000000175	ENSBTAT00000000200	6	60754799	60808098	+	N4BP2
6	60750000	61000000	0.434082	0.185578	1886	80.2067	ENSBTAG00000013451	ENSBTAT00000017893	6	60848686	60896785	+	RHOH
6	60750000	61000000	0.434082	0.185578	1886	80.2067	ENSBTAG00000015252	ENSBTAT00000039651	6	60971042	60984421	+	CHRNA9
6	63250000	63500000	0.39063	0.156897	3063	85.3781	ENSBTAG00000032947	ENSBTAT00000046779	6	63347075	63484980	+	GRXCR1
6	73250000	73500000	0.400792	0.142563	2264	95.0496	ENSBTAG00000010571	ENSBTAT00000052667	6	73448407	73487539	-	PPAT
6	73250000	73500000	0.400792	0.142563	2264	95.0496	ENSBTAG00000010577	ENSBTAT00000013985	6	73462462	73507190	+
6	73250000	73500000	0.400792	0.142563	2264	95.0496	ENSBTAG00000010577	ENSBTAT00000046275	6	73462462	73507190	+
6	73250000	73500000	0.400792	0.142563	2264	95.0496	ENSBTAG00000020583	ENSBTAT00000027426	6	73409452	73435649	-	AASDH
6	73250000	73500000	0.400792	0.142563	2264	95.0496	ENSBTAG00000040398	ENSBTAT00000025002	6	73368358	73396166	+	MGC148692
6	73250000	73500000	0.400792	0.142563	2264	95.0496	ENSBTAG00000040398	ENSBTAT00000055862	6	73368358	73396166	+	MGC148692
6	73500000	73750000	0.513428	0.15588	2811	106.841	ENSBTAG00000002330	ENSBTAT00000003005	6	73629778	73630251	-
6	73500000	73750000	0.513428	0.15588	2811	106.841	ENSBTAG00000002333	ENSBTAT00000003013	6	73639370	73648429	-
6	73500000	73750000	0.513428	0.15588	2811	106.841	ENSBTAG00000010577	ENSBTAT00000013985	6	73462462	73507190	+
6	73500000	73750000	0.513428	0.15588	2811	106.841	ENSBTAG00000010577	ENSBTAT00000046275	6	73462462	73507190	+
6	73500000	73750000	0.513428	0.15588	2811	106.841	ENSBTAG00000010593	ENSBTAT00000014015	6	73511906	73537572	+	SRP72
6	73500000	73750000	0.513428	0.15588	2811	106.841	ENSBTAG00000010615	ENSBTAT00000014031	6	73540593	73555053	+
6	90500000	90750000	0.408168	0.166121	2383	84.2943	ENSBTAG00000009812	ENSBTAT00000012939	6	90645964	90648076	+
6	90500000	90750000	0.408168	0.166121	2383	84.2943	ENSBTAG00000011961	ENSBTAT00000015874	6	90673205	90674173	+
6	90500000	90750000	0.408168	0.166121	2383	84.2943	ENSBTAG00000019716	ENSBTAT00000026275	6	90559882	90563647	+	IL-8
6	90500000	90750000	0.408168	0.166121	2383	84.2943	ENSBTAG00000024080	ENSBTAT00000033208	6	90654021	90654357	-
6	90500000	90750000	0.408168	0.166121	2383	84.2943	ENSBTAG00000027513	ENSBTAT00000039536	6	90695494	90697557	+
6	90500000	90750000	0.408168	0.166121	2383	84.2943	ENSBTAG00000032425	ENSBTAT00000046001	6	90664368	90665675	+	PPBP
6	101250000	101500000	0.451513	0.18406	1878	84.1614	ENSBTAG00000013495	ENSBTAT00000017949	6	101289985	101484302	-	WDFY3
6	101250000	101500000	0.451513	0.18406	1878	84.1614	ENSBTAG00000013495	ENSBTAT00000061443	6	101289985	101484302	-	WDFY3
6	101250000	101500000	0.451513	0.18406	1878	84.1614	ENSBTAG00000045787	ENSBTAT00000065725	6	101195831	101270493	+	CDS1
7	12500000	12750000	0.452379	0.182635	1905	84.9571	ENSBTAG00000003675	ENSBTAT00000004789	7	12610668	12658973	+	ADGRL1
7	12500000	12750000	0.452379	0.182635	1905	84.9571	ENSBTAG00000003675	ENSBTAT00000036251	7	12610668	12658973	+	ADGRL1
7	12500000	12750000	0.452379	0.182635	1905	84.9571	ENSBTAG00000004085	ENSBTAT00000005338	7	12678439	12690864	+	ASF1B
7	12500000	12750000	0.452379	0.182635	1905	84.9571	ENSBTAG00000006642	ENSBTAT00000008727	7	12693768	12711139	+	PRKACA
7	12500000	12750000	0.452379	0.182635	1905	84.9571	ENSBTAG00000016933	ENSBTAT00000022524	7	12743318	12767182	-	IL27RA
7	12500000	12750000	0.452379	0.182635	1905	84.9571	ENSBTAG00000016936	ENSBTAT00000022526	7	12726019	12727906	-
7	12500000	12750000	0.452379	0.182635	1905	84.9571	ENSBTAG00000016937	ENSBTAT00000022527	7	12717686	12720698	+	C19orf67
7	12500000	12750000	0.452379	0.182635	1905	84.9571	ENSBTAG00000046744	ENSBTAT00000064936	7	12733954	12742933	+	PALM3
7	12750000	13000000	0.444114	0.169162	1876	89.6664	ENSBTAG00000000399	ENSBTAT00000000513	7	12916684	12919313	+	NANOS3
7	12750000	13000000	0.444114	0.169162	1876	89.6664	ENSBTAG00000002516	ENSBTAT00000003269	7	12929338	12933843	+	CCDC130
7	12750000	13000000	0.444114	0.169162	1876	89.6664	ENSBTAG00000002516	ENSBTAT00000017226	7	12929338	12933843	+	CCDC130
7	12750000	13000000	0.444114	0.169162	1876	89.6664	ENSBTAG00000002524	ENSBTAT00000003273	7	12934835	12941251	+	MRI1
7	12750000	13000000	0.444114	0.169162	1876	89.6664	ENSBTAG00000002525	ENSBTAT00000003276	7	12942938	12948365	+
7	12750000	13000000	0.444114	0.169162	1876	89.6664	ENSBTAG00000002527	ENSBTAT00000003278	7	12959854	12977638	+	ZSWIM4
7	12750000	13000000	0.444114	0.169162	1876	89.6664	ENSBTAG00000006064	ENSBTAT00000007968	7	12891339	12907530	+	C19orf57
7	12750000	13000000	0.444114	0.169162	1876	89.6664	ENSBTAG00000006064	ENSBTAT00000062922	7	12891339	12907530	+	C19orf57
7	12750000	13000000	0.444114	0.169162	1876	89.6664	ENSBTAG00000006068	ENSBTAT00000007973	7	12871951	12890270	-	CC2D1A
7	12750000	13000000	0.444114	0.169162	1876	89.6664	ENSBTAG00000006073	ENSBTAT00000007981	7	12866049	12871072	+	PODNL1
7	12750000	13000000	0.444114	0.169162	1876	89.6664	ENSBTAG00000008841	ENSBTAT00000011642	7	12831857	12841092	-	DCAF15
7	12750000	13000000	0.444114	0.169162	1876	89.6664	ENSBTAG00000008854	ENSBTAT00000024311	7	12804298	12831028	+	RFX1
7	12750000	13000000	0.444114	0.169162	1876	89.6664	ENSBTAG00000008854	ENSBTAT00000061464	7	12804298	12831028	+	RFX1
7	12750000	13000000	0.444114	0.169162	1876	89.6664	ENSBTAG00000016933	ENSBTAT00000022524	7	12743318	12767182	-	IL27RA
7	12750000	13000000	0.444114	0.169162	1876	89.6664	ENSBTAG00000038437	ENSBTAT00000036249	7	12768811	12770589	-	RLN3
7	12750000	13000000	0.444114	0.169162	1876	89.6664	ENSBTAG00000047132	ENSBTAT00000064024	7	12764568	12765176	+
7	17000000	17250000	0.43431	0.179717	2074	82.9257	ENSBTAG00000004826	ENSBTAT00000006339	7	17134691	17137939	-	ACP5
7	17000000	17250000	0.43431	0.179717	2074	82.9257	ENSBTAG00000008197	ENSBTAT00000010781	7	16998453	17003707	-	EPOR
7	17000000	17250000	0.43431	0.179717	2074	82.9257	ENSBTAG00000008198	ENSBTAT00000010783	7	17008969	17022975	-	RGL3
7	17000000	17250000	0.43431	0.179717	2074	82.9257	ENSBTAG00000008201	ENSBTAT00000010785	7	17023514	17034185	-	CCDC151
7	17000000	17250000	0.43431	0.179717	2074	82.9257	ENSBTAG00000008202	ENSBTAT00000010787	7	17034684	17048121	+	PRKCSH
7	17000000	17250000	0.43431	0.179717	2074	82.9257	ENSBTAG00000011207	ENSBTAT00000014883	7	17106394	17114222	+	CNN1
7	17000000	17250000	0.43431	0.179717	2074	82.9257	ENSBTAG00000014412	ENSBTAT00000019169	7	17051782	17059767	-	ELAVL3
7	17000000	17250000	0.43431	0.179717	2074	82.9257	ENSBTAG00000014415	ENSBTAT00000019173	7	17069809	17085059	-	ZNF653
7	17000000	17250000	0.43431	0.179717	2074	82.9257	ENSBTAG00000015049	ENSBTAT00000020029	7	17085482	17097271	-	ECSIT
7	17000000	17250000	0.43431	0.179717	2074	82.9257	ENSBTAG00000030929	ENSBTAT00000043771	7	17218711	17230346	+	ZNF558
7	17000000	17250000	0.43431	0.179717	2074	82.9257	ENSBTAG00000038151	ENSBTAT00000052334	7	17118954	17125096	-	ELOF1
7	17000000	17250000	0.43431	0.179717	2074	82.9257	ENSBTAG00000040153	ENSBTAT00000053199	7	17164341	17169606	-
7	21500000	21750000	0.455201	0.185156	1133	84.3422	ENSBTAG00000000710	ENSBTAT00000061402	7	21514211	21535516	+	PIP5K1C
7	21500000	21750000	0.455201	0.185156	1133	84.3422	ENSBTAG00000005272	ENSBTAT00000006935	7	21649441	21654927	+	DOHH
7	21500000	21750000	0.455201	0.185156	1133	84.3422	ENSBTAG00000008520	ENSBTAT00000023727	7	21676708	21748618	-	NFIC
7	21500000	21750000	0.455201	0.185156	1133	84.3422	ENSBTAG00000008520	ENSBTAT00000039403	7	21676708	21748618	-	NFIC
7	21500000	21750000	0.455201	0.185156	1133	84.3422	ENSBTAG00000008789	ENSBTAT00000011581	7	21575113	21577011	+
7	21500000	21750000	0.455201	0.185156	1133	84.3422	ENSBTAG00000010373	ENSBTAT00000013697	7	21539960	21551276	+	CACTIN
7	21500000	21750000	0.455201	0.185156	1133	84.3422	ENSBTAG00000014944	ENSBTAT00000019892	7	21561179	21569885	+	TBXA2R
7	21500000	21750000	0.455201	0.185156	1133	84.3422	ENSBTAG00000014979	ENSBTAT00000019942	7	21594502	21604031	-	MFSD12
7	21500000	21750000	0.455201	0.185156	1133	84.3422	ENSBTAG00000014982	ENSBTAT00000019944	7	21606602	21610676	-	C19orf71
7	21500000	21750000	0.455201	0.185156	1133	84.3422	ENSBTAG00000031383	ENSBTAT00000044465	7	21661202	21664616	+	SMIM24
7	21500000	21750000	0.455201	0.185156	1133	84.3422	ENSBTAG00000031383	ENSBTAT00000052713	7	21661202	21664616	+	SMIM24
7	21500000	21750000	0.455201	0.185156	1133	84.3422	ENSBTAG00000031387	ENSBTAT00000044471	7	21613839	21631261	-	FZR1
7	21500000	21750000	0.455201	0.185156	1133	84.3422	ENSBTAG00000047668	ENSBTAT00000066227	7	21583269	21585597	-
7	21750000	22000000	0.479913	0.169373	1257	95.6561	ENSBTAG00000000381	ENSBTAT00000000492	7	21889526	21890683	-	S1PR4
7	21750000	22000000	0.479913	0.169373	1257	95.6561	ENSBTAG00000001153	ENSBTAT00000001534	7	21999033	22018639	+	TLE2
7	21750000	22000000	0.479913	0.169373	1257	95.6561	ENSBTAG00000012181	ENSBTAT00000054342	7	21937788	21953374	-	GNA11
7	21750000	22000000	0.479913	0.169373	1257	95.6561	ENSBTAG00000019988	ENSBTAT00000026624	7	21907306	21926375	-	GNA15
7	21750000	22000000	0.479913	0.169373	1257	95.6561	ENSBTAG00000020759	ENSBTAT00000027665	7	21870310	21882869	-	NCLN
7	21750000	22000000	0.479913	0.169373	1257	95.6561	ENSBTAG00000021774	ENSBTAT00000029023	7	21813144	21839351	-	CELF5
7	21750000	22000000	0.479913	0.169373	1257	95.6561	ENSBTAG00000031363	ENSBTAT00000003167	7	21977262	21983594	+	AES
7	23250000	23500000	0.416564	0.178753	1551	79.8937	ENSBTAG00000000668	ENSBTAT00000035731	7	23329260	23355525	-	SLC22A5
7	23250000	23500000	0.416564	0.178753	1551	79.8937	ENSBTAG00000001116	ENSBTAT00000001477	7	23480315	23513315	+	P4HA2
7	23250000	23500000	0.416564	0.178753	1551	79.8937	ENSBTAG00000001116	ENSBTAT00000001479	7	23480315	23513315	+	P4HA2
7	23250000	23500000	0.416564	0.178753	1551	79.8937	ENSBTAG00000001116	ENSBTAT00000064203	7	23480315	23513315	+	P4HA2
7	23250000	23500000	0.416564	0.178753	1551	79.8937	ENSBTAG00000015426	ENSBTAT00000020501	7	23443528	23457942	-	PDLIM4
7	23250000	23500000	0.416564	0.178753	1551	79.8937	ENSBTAG00000015426	ENSBTAT00000064639	7	23443528	23457942	-	PDLIM4
7	23250000	23500000	0.416564	0.178753	1551	79.8937	ENSBTAG00000031209	ENSBTAT00000013203	7	23382935	23425468	-	SLC22A4
7	39500000	39750000	0.402961	0.154698	2134	89.0375	ENSBTAG00000001707	ENSBTAT00000043808	7	39718679	39856764	-	UIMC1
7	39500000	39750000	0.402961	0.154698	2134	89.0375	ENSBTAG00000001707	ENSBTAT00000065067	7	39718679	39856764	-	UIMC1
7	39500000	39750000	0.402961	0.154698	2134	89.0375	ENSBTAG00000014897	ENSBTAT00000043831	7	39677304	39692612	+	UNC5A
7	39500000	39750000	0.402961	0.154698	2134	89.0375	ENSBTAG00000014898	ENSBTAT00000019834	7	39693214	39712385	-	HK3
7	39500000	39750000	0.402961	0.154698	2134	89.0375	ENSBTAG00000014898	ENSBTAT00000055605	7	39693214	39712385	-	HK3
7	39750000	40000000	0.380216	0.158745	1151	82.1846	ENSBTAG00000001707	ENSBTAT00000043808	7	39718679	39856764	-	UIMC1
7	39750000	40000000	0.380216	0.158745	1151	82.1846	ENSBTAG00000001707	ENSBTAT00000065067	7	39718679	39856764	-	UIMC1
7	39750000	40000000	0.380216	0.158745	1151	82.1846	ENSBTAG00000010541	ENSBTAT00000013938	7	39894936	39919799	+	ZNF346
7	39750000	40000000	0.380216	0.158745	1151	82.1846	ENSBTAG00000010543	ENSBTAT00000013942	7	39936164	39946911	+	FGFR4
7	39750000	40000000	0.380216	0.158745	1151	82.1846	ENSBTAG00000025426	ENSBTAT00000034204	7	39982435	40123961	+	NSD1
7	44250000	44500000	0.320572	0.118812	866	91.8378	ENSBTAG00000045589	ENSBTAT00000063797	7	44464560	44465483	-
7	44250000	44500000	0.320572	0.118812	866	91.8378	ENSBTAG00000045623	ENSBTAT00000063663	7	44490472	44491549	+
7	44500000	44750000	0.417632	0.162641	1891	87.8867	ENSBTAG00000000717	ENSBTAT00000000955	7	44591316	44601348	-	PLPP2
7	44500000	44750000	0.417632	0.162641	1891	87.8867	ENSBTAG00000016072	ENSBTAT00000021391	7	44723005	44753033	-	SHC2
7	44500000	44750000	0.417632	0.162641	1891	87.8867	ENSBTAG00000019767	ENSBTAT00000026341	7	44606513	44622229	-	MIER2
7	44500000	44750000	0.417632	0.162641	1891	87.8867	ENSBTAG00000040485	ENSBTAT00000054266	7	44639891	44650050	-	THEG
7	44500000	44750000	0.417632	0.162641	1891	87.8867	ENSBTAG00000040485	ENSBTAT00000065683	7	44639891	44650050	-	THEG
7	44500000	44750000	0.417632	0.162641	1891	87.8867	ENSBTAG00000046115	ENSBTAT00000063628	7	44521354	44522295	+
7	44500000	44750000	0.417632	0.162641	1891	87.8867	ENSBTAG00000047560	ENSBTAT00000064792	7	44716586	44717848	-	C2CD4C
7	44750000	45000000	0.516964	0.18735	1081	93.5985	ENSBTAG00000002098	ENSBTAT00000002707	7	44789108	44794947	+	CDC34
7	44750000	45000000	0.516964	0.18735	1081	93.5985	ENSBTAG00000002100	ENSBTAT00000002709	7	44797942	44803445	+	GZMM
7	44750000	45000000	0.516964	0.18735	1081	93.5985	ENSBTAG00000003018	ENSBTAT00000028801	7	44896887	44903223	+	FSTL3
7	44750000	45000000	0.516964	0.18735	1081	93.5985	ENSBTAG00000010772	ENSBTAT00000014258	7	44780281	44783986	+	TPGS1
7	44750000	45000000	0.516964	0.18735	1081	93.5985	ENSBTAG00000014349	ENSBTAT00000019080	7	44880292	44888201	-	RNF126
7	44750000	45000000	0.516964	0.18735	1081	93.5985	ENSBTAG00000015050	ENSBTAT00000020032	7	44831440	44850882	+	HCN2
7	44750000	45000000	0.516964	0.18735	1081	93.5985	ENSBTAG00000015051	ENSBTAT00000020034	7	44851525	44864879	-	POLRMT
7	44750000	45000000	0.516964	0.18735	1081	93.5985	ENSBTAG00000016072	ENSBTAT00000021391	7	44723005	44753033	-	SHC2
7	44750000	45000000	0.516964	0.18735	1081	93.5985	ENSBTAG00000016648	ENSBTAT00000040082	7	44816940	44823914	+	BSG
7	44750000	45000000	0.516964	0.18735	1081	93.5985	ENSBTAG00000019771	ENSBTAT00000026348	7	44926931	44939347	+	PALM
7	44750000	45000000	0.516964	0.18735	1081	93.5985	ENSBTAG00000020269	ENSBTAT00000050202	7	44942017	44951962	+	MISP
7	44750000	45000000	0.516964	0.18735	1081	93.5985	ENSBTAG00000021616	ENSBTAT00000039232	7	44904216	44909195	-	PRSS57
7	44750000	45000000	0.516964	0.18735	1081	93.5985	ENSBTAG00000027357	ENSBTAT00000039235	7	44876207	44878971	+	FGF22
7	44750000	45000000	0.516964	0.18735	1081	93.5985	ENSBTAG00000039355	ENSBTAT00000043399	7	44773998	44778671	+	MADCAM1
7	44750000	45000000	0.516964	0.18735	1081	93.5985	ENSBTAG00000039372	ENSBTAT00000052761	7	44755704	44760148	-	ODF3L2
7	44750000	45000000	0.516964	0.18735	1081	93.5985	ENSBTAG00000045829	ENSBTAT00000063121	7	44968578	44971470	+	AZU1
7	44750000	45000000	0.516964	0.18735	1081	93.5985	ENSBTAG00000045829	ENSBTAT00000065019	7	44968578	44971470	+	AZU1
7	44750000	45000000	0.516964	0.18735	1081	93.5985	ENSBTAG00000046105	ENSBTAT00000064845	7	44981793	44984484	+	PRTN3
7	44750000	45000000	0.516964	0.18735	1081	93.5985	ENSBTAG00000046188	ENSBTAT00000063577	7	44988172	44991299	+	ELANE
7	44750000	45000000	0.516964	0.18735	1081	93.5985	ENSBTAG00000046188	ENSBTAT00000064480	7	44988172	44991299	+	ELANE
7	45000000	45250000	0.525399	0.166199	608	103.875	ENSBTAG00000002434	ENSBTAT00000003156	7	45121040	45126444	+	WDR18
7	45000000	45250000	0.525399	0.166199	608	103.875	ENSBTAG00000008607	ENSBTAT00000011354	7	45084727	45113807	+	ARID3A
7	45000000	45250000	0.525399	0.166199	608	103.875	ENSBTAG00000011351	ENSBTAT00000015085	7	45141210	45144158	-	TMEM259
7	45000000	45250000	0.525399	0.166199	608	103.875	ENSBTAG00000011351	ENSBTAT00000064314	7	45141210	45144158	-	TMEM259
7	45000000	45250000	0.525399	0.166199	608	103.875	ENSBTAG00000020764	ENSBTAT00000027670	7	45159981	45162941	+	CNN2
7	45000000	45250000	0.525399	0.166199	608	103.875	ENSBTAG00000020766	ENSBTAT00000020083	7	45165707	45182208	+	ABCA7
7	45000000	45250000	0.525399	0.166199	608	103.875	ENSBTAG00000020772	ENSBTAT00000027682	7	45182657	45191973	+	ARHGAP45
7	45000000	45250000	0.525399	0.166199	608	103.875	ENSBTAG00000020776	ENSBTAT00000027684	7	45195516	45199967	-	POLR2E
7	45000000	45250000	0.525399	0.166199	608	103.875	ENSBTAG00000020780	ENSBTAT00000027693	7	45208810	45247465	-	SBNO2
7	45000000	45250000	0.525399	0.166199	608	103.875	ENSBTAG00000025597	ENSBTAT00000036098	7	45130771	45141868	+	GRIN3B
7	45000000	45250000	0.525399	0.166199	608	103.875	ENSBTAG00000037418	ENSBTAT00000054521	7	45067547	45070582	+	KISS1R
7	45000000	45250000	0.525399	0.166199	608	103.875	ENSBTAG00000045828	ENSBTAT00000066124	7	45016275	45026949	+	PTBP1
7	45000000	45250000	0.525399	0.166199	608	103.875	ENSBTAG00000045828	ENSBTAT00000066209	7	45016275	45026949	+	PTBP1
7	45000000	45250000	0.525399	0.166199	608	103.875	ENSBTAG00000046245	ENSBTAT00000063289	7	45034373	45034833	-
7	45000000	45250000	0.525399	0.166199	608	103.875	ENSBTAG00000046406	ENSBTAT00000065311	7	45053757	45063670	-	R3HDM4
7	45000000	45250000	0.525399	0.166199	608	103.875	ENSBTAG00000047217	ENSBTAT00000064681	7	45037822	45050756	-	MED16
7	45000000	45250000	0.525399	0.166199	608	103.875	ENSBTAG00000048122	ENSBTAT00000063284	7	45030310	45032845	+
7	45250000	45500000	0.455042	0.184454	919	84.6254	ENSBTAG00000000550	ENSBTAT00000000721	7	45302252	45304424	+	ATP5D
7	45250000	45500000	0.455042	0.184454	919	84.6254	ENSBTAG00000004112	ENSBTAT00000005375	7	45433859	45436865	-	GAMT
7	45250000	45500000	0.455042	0.184454	919	84.6254	ENSBTAG00000007480	ENSBTAT00000004477	7	45354486	45359172	+
7	45250000	45500000	0.455042	0.184454	919	84.6254	ENSBTAG00000011639	ENSBTAT00000015459	7	45282199	45289554	-	STK11
7	45250000	45500000	0.455042	0.184454	919	84.6254	ENSBTAG00000012172	ENSBTAT00000016142	7	45330548	45336636	+	MIDN
7	45250000	45500000	0.455042	0.184454	919	84.6254	ENSBTAG00000015433	ENSBTAT00000035399	7	45478115	45495383	+	APC2
7	45250000	45500000	0.455042	0.184454	919	84.6254	ENSBTAG00000019419	ENSBTAT00000025870	7	45427274	45433438	+	NDUFS7
7	45250000	45500000	0.455042	0.184454	919	84.6254	ENSBTAG00000019419	ENSBTAT00000053067	7	45427274	45433438	+	NDUFS7
7	45250000	45500000	0.455042	0.184454	919	84.6254	ENSBTAG00000019714	ENSBTAT00000026274	7	45450622	45462547	+	DAZAP1
7	45250000	45500000	0.455042	0.184454	919	84.6254	ENSBTAG00000019718	ENSBTAT00000026278	7	45465834	45467519	+	RPS15
7	45250000	45500000	0.455042	0.184454	919	84.6254	ENSBTAG00000025233	ENSBTAT00000035381	7	45290574	45299405	-
7	45250000	45500000	0.455042	0.184454	919	84.6254	ENSBTAG00000030839	ENSBTAT00000009840	7	45407610	45422864	+	MUM1
7	45250000	45500000	0.455042	0.184454	919	84.6254	ENSBTAG00000038221	ENSBTAT00000053096	7	45308774	45323334	+	EFNA2
7	45250000	45500000	0.455042	0.184454	919	84.6254	ENSBTAG00000046542	ENSBTAT00000064761	7	45360212	45363064	+	C19orf24
7	45250000	45500000	0.455042	0.184454	919	84.6254	ENSBTAG00000047127	ENSBTAT00000064584	7	45498566	45502456	-	C19orf25
7	47750000	48000000	0.495641	0.214335	2266	79.2437	ENSBTAG00000012762	ENSBTAT00000016958	7	47910525	47917813	+	C5orf24
7	47750000	48000000	0.495641	0.214335	2266	79.2437	ENSBTAG00000014744	ENSBTAT00000019620	7	47943546	47959145	+	TXNDC15
7	47750000	48000000	0.495641	0.214335	2266	79.2437	ENSBTAG00000018322	ENSBTAT00000043111	7	47754927	47832191	+	SEC24A
7	47750000	48000000	0.495641	0.214335	2266	79.2437	ENSBTAG00000021519	ENSBTAT00000028680	7	47837918	47845672	+	CAMLG
7	47750000	48000000	0.495641	0.214335	2266	79.2437	ENSBTAG00000021520	ENSBTAT00000028682	7	47852147	47903296	+	DDX46
7	48250000	48500000	0.387447	0.163503	2359	81.2937	ENSBTAG00000016105	ENSBTAT00000021436	7	48390758	48472188	-	H2AFY
7	51250000	51500000	0.489136	0.154618	446	103.927	ENSBTAG00000005288	ENSBTAT00000006958	7	51278946	51308203	-	GFRA3
7	51250000	51500000	0.489136	0.154618	446	103.927	ENSBTAG00000005293	ENSBTAT00000006968	7	51313474	51344138	-	CDC25C
7	51250000	51500000	0.489136	0.154618	446	103.927	ENSBTAG00000010063	ENSBTAT00000013278	7	51361891	51418615	+	KDM3B
7	51250000	51500000	0.489136	0.154618	446	103.927	ENSBTAG00000010068	ENSBTAT00000013281	7	51421165	51427158	+	REEP2
7	51250000	51500000	0.489136	0.154618	446	103.927	ENSBTAG00000010069	ENSBTAT00000013284	7	51438727	51442500	+	EGR1
7	51250000	51500000	0.489136	0.154618	446	103.927	ENSBTAG00000011415	ENSBTAT00000035255	7	51470294	51498199	-	ETF1
7	51250000	51500000	0.489136	0.154618	446	103.927	ENSBTAG00000030529	ENSBTAT00000013264	7	51349485	51358857	+	FAM53C
7	51250000	51500000	0.489136	0.154618	446	103.927	ENSBTAG00000048053	ENSBTAT00000064998	7	51344517	51348748	+	SLBP2
7	51500000	51750000	0.528568	0.157615	799	108.121	ENSBTAG00000011419	ENSBTAT00000015172	7	51506219	51521515	-	HSPA9
7	51500000	51750000	0.528568	0.157615	799	108.121	ENSBTAG00000014182	ENSBTAT00000018863	7	51688098	51880519	+	CTNNA1
7	51750000	52000000	0.412784	0.168383	1002	84.1071	ENSBTAG00000014182	ENSBTAT00000018863	7	51688098	51880519	+	CTNNA1
7	51750000	52000000	0.412784	0.168383	1002	84.1071	ENSBTAG00000014192	ENSBTAT00000018866	7	51803645	51806667	-	LRRTM2
7	51750000	52000000	0.412784	0.168383	1002	84.1071	ENSBTAG00000033747	ENSBTAT00000047926	7	51888630	52144488	-	SIL1
7	51750000	52000000	0.412784	0.168383	1002	84.1071	ENSBTAG00000046926	ENSBTAT00000063044	7	51944664	51945231	+	GPX4
7	52500000	52750000	0.523076	0.173975	1295	100.165	ENSBTAG00000000238	ENSBTAT00000000293	7	52669811	52707149	+	PSD2
7	52500000	52750000	0.523076	0.173975	1295	100.165	ENSBTAG00000000238	ENSBTAT00000064724	7	52669811	52707149	+	PSD2
7	52500000	52750000	0.523076	0.173975	1295	100.165	ENSBTAG00000003986	ENSBTAT00000005204	7	52505097	52513059	+	CXXC5
7	52500000	52750000	0.523076	0.173975	1295	100.165	ENSBTAG00000010689	ENSBTAT00000014144	7	52714639	52774754	-	NRG2
7	52500000	52750000	0.523076	0.173975	1295	100.165	ENSBTAG00000010689	ENSBTAT00000063968	7	52714639	52774754	-	NRG2
7	52500000	52750000	0.523076	0.173975	1295	100.165	ENSBTAG00000010689	ENSBTAT00000065759	7	52714639	52774754	-	NRG2
7	52750000	53000000	0.480343	0.164753	873	97.8429	ENSBTAG00000008881	ENSBTAT00000011694	7	52983071	52984039	+	PURA
7	52750000	53000000	0.480343	0.164753	873	97.8429	ENSBTAG00000010689	ENSBTAT00000014144	7	52714639	52774754	-	NRG2
7	52750000	53000000	0.480343	0.164753	873	97.8429	ENSBTAG00000010689	ENSBTAT00000063968	7	52714639	52774754	-	NRG2
7	52750000	53000000	0.480343	0.164753	873	97.8429	ENSBTAG00000010689	ENSBTAT00000065759	7	52714639	52774754	-	NRG2
7	52750000	53000000	0.480343	0.164753	873	97.8429	ENSBTAG00000025226	ENSBTAT00000035366	7	52997527	52998020	+	IGIP
7	53000000	53250000	0.501601	0.145714	1117	109.958	ENSBTAG00000016595	ENSBTAT00000022077	7	53047810	53118491	+	CYSTM1
7	53000000	53250000	0.501601	0.145714	1117	109.958	ENSBTAG00000016596	ENSBTAT00000022078	7	53119765	53193428	-	PFDN1
7	53000000	53250000	0.501601	0.145714	1117	109.958	ENSBTAG00000021766	ENSBTAT00000029015	7	53216665	53227848	-	HBEGF
7	53000000	53250000	0.501601	0.145714	1117	109.958	ENSBTAG00000021775	ENSBTAT00000029024	7	53242016	53256016	+	SLC4A9
7	53250000	53500000	0.393665	0.166026	1187	81.3447	ENSBTAG00000001449	ENSBTAT00000001897	7	53408163	53414128	-	SRA1
7	53250000	53500000	0.393665	0.166026	1187	81.3447	ENSBTAG00000001450	ENSBTAT00000043198	7	53414893	53421127	-	APBB3
7	53250000	53500000	0.393665	0.166026	1187	81.3447	ENSBTAG00000003987	ENSBTAT00000005207	7	53427446	53436775	-
7	53250000	53500000	0.393665	0.166026	1187	81.3447	ENSBTAG00000010871	ENSBTAT00000014440	7	53294302	53407210	+
7	53250000	53500000	0.393665	0.166026	1187	81.3447	ENSBTAG00000010871	ENSBTAT00000064322	7	53294302	53407210	+
7	53250000	53500000	0.393665	0.166026	1187	81.3447	ENSBTAG00000010871	ENSBTAT00000065025	7	53294302	53407210	+
7	53250000	53500000	0.393665	0.166026	1187	81.3447	ENSBTAG00000015032	ENSBTAT00000020009	7	53446106	53448979	-	CD14
7	53250000	53500000	0.393665	0.166026	1187	81.3447	ENSBTAG00000015034	ENSBTAT00000020011	7	53464181	53476406	+	IK
7	53250000	53500000	0.393665	0.166026	1187	81.3447	ENSBTAG00000015041	ENSBTAT00000020018	7	53461635	53463955	-
7	53250000	53500000	0.393665	0.166026	1187	81.3447	ENSBTAG00000015042	ENSBTAT00000020021	7	53478710	53483614	+	WDR55
7	53250000	53500000	0.393665	0.166026	1187	81.3447	ENSBTAG00000018845	ENSBTAT00000025092	7	53483949	53486666	-	DND1
7	53250000	53500000	0.393665	0.166026	1187	81.3447	ENSBTAG00000018847	ENSBTAT00000025094	7	53487090	53500190	-	HARS
7	53250000	53500000	0.393665	0.166026	1187	81.3447	ENSBTAG00000021775	ENSBTAT00000029024	7	53242016	53256016	+	SLC4A9
7	53250000	53500000	0.393665	0.166026	1187	81.3447	ENSBTAG00000030584	ENSBTAT00000043199	7	53424462	53426334	+	SLC35A4
7	53250000	53500000	0.393665	0.166026	1187	81.3447	ENSBTAG00000030589	ENSBTAT00000043202	7	53455880	53461671	+	TMCO6
7	53750000	54000000	0.3423	0.132206	2725	88.5526	ENSBTAG00000015453	ENSBTAT00000056901	7	53986019	53988346	+	PCDHB16
7	53750000	54000000	0.3423	0.132206	2725	88.5526	ENSBTAG00000030227	ENSBTAT00000020497	7	53663779	53787480	+	PCDHA13
7	53750000	54000000	0.3423	0.132206	2725	88.5526	ENSBTAG00000037885	ENSBTAT00000052339	7	53853039	53855495	+	PCDHB1
7	53750000	54000000	0.3423	0.132206	2725	88.5526	ENSBTAG00000039433	ENSBTAT00000009669	7	53946908	53949301	+
7	53750000	54000000	0.3423	0.132206	2725	88.5526	ENSBTAG00000045603	ENSBTAT00000063545	7	53908354	53910744	+	PCDHB4
7	53750000	54000000	0.3423	0.132206	2725	88.5526	ENSBTAG00000045743	ENSBTAT00000040261	7	53990709	53993078	+
7	53750000	54000000	0.3423	0.132206	2725	88.5526	ENSBTAG00000045858	ENSBTAT00000065905	7	53859676	53860389	+	DNAJB1
7	53750000	54000000	0.3423	0.132206	2725	88.5526	ENSBTAG00000045859	ENSBTAT00000064522	7	53979051	53981402	+
7	53750000	54000000	0.3423	0.132206	2725	88.5526	ENSBTAG00000046262	ENSBTAT00000065512	7	53973806	53976193	+	PCDHB7
7	53750000	54000000	0.3423	0.132206	2725	88.5526	ENSBTAG00000047478	ENSBTAT00000063047	7	53933784	53936171	+	PCDHB6
7	60500000	60750000	0.406969	0.169796	2855	82.2424	ENSBTAG00000000626	ENSBTAT00000054821	7	60450229	60579589	+	STK32A
7	60500000	60750000	0.406969	0.169796	2855	82.2424	ENSBTAG00000010661	ENSBTAT00000014091	7	60588659	60703487	-	DPYSL3
7	71250000	71500000	0.389943	0.15622	1716	85.5871	ENSBTAG00000003836	ENSBTAT00000005003	7	71158812	71250704	-	ADAM19
7	71250000	71500000	0.389943	0.15622	1716	85.5871	ENSBTAG00000010359	ENSBTAT00000013678	7	71361664	71368566	+	THG1L
7	71250000	71500000	0.389943	0.15622	1716	85.5871	ENSBTAG00000010363	ENSBTAT00000013683	7	71370408	71378564	+	LSM11
7	71250000	71500000	0.389943	0.15622	1716	85.5871	ENSBTAG00000016199	ENSBTAT00000021559	7	71421947	71479026	-	CLINT1
7	71250000	71500000	0.389943	0.15622	1716	85.5871	ENSBTAG00000020491	ENSBTAT00000027304	7	71295642	71337207	-	SOX30
7	72750000	73000000	0.389625	0.160752	2204	83.1693	ENSBTAG00000009103	ENSBTAT00000011999	7	72960644	72980667	+	UBLCP1
7	72750000	73000000	0.389625	0.160752	2204	83.1693	ENSBTAG00000025099	ENSBTAT00000056189	7	72843640	72906344	-	RNF145
7	72750000	73000000	0.389625	0.160752	2204	83.1693	ENSBTAG00000037508	ENSBTAT00000061073	7	72396487	72804182	-	EBF1
8	25000000	25250000	0.51945	0.151562	2539	109.652	ENSBTAG00000033543	ENSBTAT00000031476	8	25197704	25199286	-
8	47250000	47500000	0.412437	0.137581	1944	99.9445	ENSBTAG00000007778	ENSBTAT00000010240	8	47013619	47320993	-	TRPM3
8	47250000	47500000	0.412437	0.137581	1944	99.9445	ENSBTAG00000007778	ENSBTAT00000061517	8	47013619	47320993	-	TRPM3
8	48000000	48250000	0.462428	0.163312	2523	95.6038	ENSBTAG00000005090	ENSBTAT00000006709	8	48223036	48303993	-	TMEM2
8	51250000	51500000	0.441054	0.174131	2128	86.7783	ENSBTAG00000002746	ENSBTAT00000003560	8	51440387	51501432	+	OSTF1
8	51250000	51500000	0.441054	0.174131	2128	86.7783	ENSBTAG00000008204	ENSBTAT00000010790	8	51344227	51383813	-	CARNMT1
8	51250000	51500000	0.441054	0.174131	2128	86.7783	ENSBTAG00000013231	ENSBTAT00000017603	8	51330087	51336595	-	C9orf40
8	51250000	51500000	0.441054	0.174131	2128	86.7783	ENSBTAG00000019687	ENSBTAT00000026242	8	51416628	51427494	-	NMRK1
8	53250000	53500000	0.472753	0.158322	2382	99.6495	ENSBTAG00000032983	ENSBTAT00000046825	8	53347353	53348693	+
8	53500000	53750000	0.648154	0.125907	2451	134.937	ENSBTAG00000017734	ENSBTAT00000034195	8	53736786	53794599	+
8	53500000	53750000	0.648154	0.125907	2451	134.937	ENSBTAG00000021127	ENSBTAT00000028151	8	53686442	53949026	-	GNA14
8	53500000	53750000	0.648154	0.125907	2451	134.937	ENSBTAG00000047788	ENSBTAT00000064443	8	53587372	53632760	+
8	53750000	54000000	0.518444	0.145844	2147	112.18	ENSBTAG00000009789	ENSBTAT00000016160	8	53970972	54280697	-	GNAQ
8	53750000	54000000	0.518444	0.145844	2147	112.18	ENSBTAG00000017734	ENSBTAT00000034195	8	53736786	53794599	+
8	53750000	54000000	0.518444	0.145844	2147	112.18	ENSBTAG00000021127	ENSBTAT00000028151	8	53686442	53949026	-	GNA14
8	54250000	54500000	0.604447	0.175376	1829	110.043	ENSBTAG00000009789	ENSBTAT00000016160	8	53970972	54280697	-	GNAQ
8	54250000	54500000	0.604447	0.175376	1829	110.043	ENSBTAG00000020752	ENSBTAT00000036653	8	54433665	54468588	+	CEP78
8	54500000	54750000	0.578902	0.195086	2336	99.1789	ENSBTAG00000013960	ENSBTAT00000018554	8	54501518	54529786	+	PSAT1
8	54750000	55000000	0.421307	0.164931	2392	87.4649	ENSBTAG00000024233	ENSBTAT00000033457	8	54950670	54951447	+
8	58000000	58250000	0.403645	0.145249	1730	94.1512	ENSBTAG00000000256	ENSBTAT00000000322	8	57935462	58010785	-	TLE1
8	58000000	58250000	0.403645	0.145249	1730	94.1512	ENSBTAG00000005667	ENSBTAT00000007447	8	58234604	58240521	+
8	58250000	58500000	0.593852	0.171195	1620	110.492	ENSBTAG00000046782	ENSBTAT00000065183	8	58256524	58257396	+
8	58500000	58750000	0.4152	0.158512	1959	89.4831	ENSBTAG00000045585	ENSBTAT00000066014	8	58589959	58590784	+
8	59750000	60000000	0.535659	0.112943	912	130.347	ENSBTAG00000011388	ENSBTAT00000015136	8	59768559	59771818	-	STOML2
8	59750000	60000000	0.535659	0.112943	912	130.347	ENSBTAG00000011394	ENSBTAT00000015139	8	59773128	59784218	-	FAM214B
8	59750000	60000000	0.535659	0.112943	912	130.347	ENSBTAG00000011397	ENSBTAT00000015153	8	59797489	60010848	+	UNC13B
8	59750000	60000000	0.535659	0.112943	912	130.347	ENSBTAG00000015005	ENSBTAT00000056722	8	59748226	59754144	-	FANCG
8	59750000	60000000	0.535659	0.112943	912	130.347	ENSBTAG00000044135	ENSBTAT00000061353	8	59755657	59762312	-	PIGO
8	60000000	60250000	0.342294	0.114192	1000	99.9384	ENSBTAG00000011397	ENSBTAT00000015153	8	59797489	60010848	+	UNC13B
8	60000000	60250000	0.342294	0.114192	1000	99.9384	ENSBTAG00000011402	ENSBTAT00000015155	8	60056194	60120722	+
8	60000000	60250000	0.342294	0.114192	1000	99.9384	ENSBTAG00000011403	ENSBTAT00000015156	8	60134672	60196453	+	RUSC2
8	60000000	60250000	0.342294	0.114192	1000	99.9384	ENSBTAG00000011406	ENSBTAT00000015161	8	60207472	60212368	+	TESK1
8	60000000	60250000	0.342294	0.114192	1000	99.9384	ENSBTAG00000011409	ENSBTAT00000015162	8	60212308	60219700	-	CD72
8	60000000	60250000	0.342294	0.114192	1000	99.9384	ENSBTAG00000011411	ENSBTAT00000046141	8	60238494	60240044	-	SIT1
8	60000000	60250000	0.342294	0.114192	1000	99.9384	ENSBTAG00000011413	ENSBTAT00000015165	8	60244674	60247201	+	CCDC107
8	60000000	60250000	0.342294	0.114192	1000	99.9384	ENSBTAG00000011416	ENSBTAT00000015167	8	60247501	60251092	-	ARHGEF39
8	60000000	60250000	0.342294	0.114192	1000	99.9384	ENSBTAG00000032509	ENSBTAT00000046106	8	60196395	60198469	-	FAM166B
8	69750000	70000000	0.4254	0.169299	1280	86.1277	ENSBTAG00000000917	ENSBTAT00000001218	8	69980325	70027825	+	BMP1
8	69750000	70000000	0.4254	0.169299	1280	86.1277	ENSBTAG00000003483	ENSBTAT00000004527	8	69922731	69925053	-	NUDT18
8	69750000	70000000	0.4254	0.169299	1280	86.1277	ENSBTAG00000004578	ENSBTAT00000006011	8	69964100	69970068	-	LGI3
8	69750000	70000000	0.4254	0.169299	1280	86.1277	ENSBTAG00000009504	ENSBTAT00000012505	8	69953831	69957840	-	REEP4
8	69750000	70000000	0.4254	0.169299	1280	86.1277	ENSBTAG00000012036	ENSBTAT00000015967	8	69930956	69946715	-	HR
8	69750000	70000000	0.4254	0.169299	1280	86.1277	ENSBTAG00000012560	ENSBTAT00000016672	8	69976552	69979463	+	SFTPC
8	69750000	70000000	0.4254	0.169299	1280	86.1277	ENSBTAG00000014361	ENSBTAT00000036592	8	69903281	69918975	+	FAM160B2
8	69750000	70000000	0.4254	0.169299	1280	86.1277	ENSBTAG00000045887	ENSBTAT00000065148	8	69871349	69896984	+	DMTN
8	69750000	70000000	0.4254	0.169299	1280	86.1277	ENSBTAG00000045887	ENSBTAT00000066196	8	69871349	69896984	+	DMTN
8	69750000	70000000	0.4254	0.169299	1280	86.1277	ENSBTAG00000046918	ENSBTAT00000063487	8	69839082	69853632	+	NPM2
8	69750000	70000000	0.4254	0.169299	1280	86.1277	ENSBTAG00000046951	ENSBTAT00000065993	8	69859521	69864355	+	FGF17
8	69750000	70000000	0.4254	0.169299	1280	86.1277	ENSBTAG00000047628	ENSBTAT00000065035	8	69738147	69829468	+	XPO7
8	70000000	70250000	0.503734	0.182566	1706	93.594	ENSBTAG00000000917	ENSBTAT00000001218	8	69980325	70027825	+	BMP1
8	70000000	70250000	0.503734	0.182566	1706	93.594	ENSBTAG00000010036	ENSBTAT00000013251	8	70060559	70066835	+	POLR3D
8	70000000	70250000	0.503734	0.182566	1706	93.594	ENSBTAG00000015757	ENSBTAT00000020921	8	70033838	70046045	-	PHYHIP
8	70000000	70250000	0.503734	0.182566	1706	93.594	ENSBTAG00000015835	ENSBTAT00000021039	8	70094806	70175916	+	PIWIL2
8	70000000	70250000	0.503734	0.182566	1706	93.594	ENSBTAG00000019225	ENSBTAT00000025599	8	70186539	70237645	+	SLC39A14
9	45000000	45250000	0.418644	0.154391	1347	92.2292	ENSBTAG00000016281	ENSBTAT00000021658	9	45169675	45301623	+	PREP
9	62000000	62250000	0.490935	0.203647	2134	82.7225	ENSBTAG00000002725	ENSBTAT00000003532	9	61993719	62225102	+	RNGTT
9	94750000	95000000	0.41156	0.149045	1520	93.6543	ENSBTAG00000002728	ENSBTAT00000003537	9	94882344	95271883	+	ARID1B
9	94750000	95000000	0.41156	0.149045	1520	93.6543	ENSBTAG00000002728	ENSBTAT00000061484	9	94882344	95271883	+	ARID1B
9	95000000	95250000	0.346782	0.1461	1796	81.4322	ENSBTAG00000045772	ENSBTAT00000063435	9	95165926	95166855	-
9	103250000	103500000	0.503627	0.182716	3010	93.5132	ENSBTAG00000014494	ENSBTAT00000019270	9	103275249	103292877	-
9	103250000	103500000	0.503627	0.182716	3010	93.5132	ENSBTAG00000014495	ENSBTAT00000019271	9	103355965	103381325	+	FGFR1OP
9	103250000	103500000	0.503627	0.182716	3010	93.5132	ENSBTAG00000014496	ENSBTAT00000037034	9	103460841	103461953	+	CCR6
9	103250000	103500000	0.503627	0.182716	3010	93.5132	ENSBTAG00000014497	ENSBTAT00000019274	9	103476875	103477813	-	GPR31
9	103250000	103500000	0.503627	0.182716	3010	93.5132	ENSBTAG00000026133	ENSBTAT00000037035	9	103491712	103514114	+
9	103250000	103500000	0.503627	0.182716	3010	93.5132	ENSBTAG00000026133	ENSBTAT00000064737	9	103491712	103514114	+
9	105000000	105250000	0.46204	0.170492	1506	92.1845	ENSBTAG00000000916	ENSBTAT00000001210	9	105105497	105128175	-	TCTE3
9	105000000	105250000	0.46204	0.170492	1506	92.1845	ENSBTAG00000000918	ENSBTAT00000001212	9	105128747	105157156	+	ERMARD
9	105000000	105250000	0.46204	0.170492	1506	92.1845	ENSBTAG00000003925	ENSBTAT00000005121	9	105073006	105075610	+	C6orf120
9	105000000	105250000	0.46204	0.170492	1506	92.1845	ENSBTAG00000003929	ENSBTAT00000005130	9	105074687	105089466	-	PHF10
9	105000000	105250000	0.46204	0.170492	1506	92.1845	ENSBTAG00000009620	ENSBTAT00000061523	9	104927415	105066196	-	WDR27
10	19250000	19500000	0.353547	0.153588	1714	78.8579	ENSBTAG00000001578	ENSBTAT00000002065	10	19377402	19409943	-	ADPGK
10	19250000	19500000	0.353547	0.153588	1714	78.8579	ENSBTAG00000006708	ENSBTAT00000008822	10	19197514	19300694	+	ARIH1
10	19250000	19500000	0.353547	0.153588	1714	78.8579	ENSBTAG00000007614	ENSBTAT00000010013	10	19317484	19363592	+	BBS4
10	20500000	20750000	0.423128	0.170276	1570	85.2208	ENSBTAG00000003920	ENSBTAT00000005119	10	20735503	20750260	+	TGM1
10	20500000	20750000	0.423128	0.170276	1570	85.2208	ENSBTAG00000004788	ENSBTAT00000047311	10	20565044	20568428	+	SDR39U1
10	20500000	20750000	0.423128	0.170276	1570	85.2208	ENSBTAG00000006366	ENSBTAT00000039158	10	20632357	20639714	-	NFATC4
10	20500000	20750000	0.423128	0.170276	1570	85.2208	ENSBTAG00000007149	ENSBTAT00000009407	10	20590622	20600789	-	NYNRIN
10	20500000	20750000	0.423128	0.170276	1570	85.2208	ENSBTAG00000007800	ENSBTAT00000047313	10	20524293	20537916	+	TBC1D21
10	20500000	20750000	0.423128	0.170276	1570	85.2208	ENSBTAG00000010234	ENSBTAT00000013522	10	20704886	20713840	+	DHRS1
10	20500000	20750000	0.423128	0.170276	1570	85.2208	ENSBTAG00000010235	ENSBTAT00000047185	10	20698785	20704721	-	NOP9
10	20500000	20750000	0.423128	0.170276	1570	85.2208	ENSBTAG00000010236	ENSBTAT00000013524	10	20695969	20698806	+	CIDEB
10	20500000	20750000	0.423128	0.170276	1570	85.2208	ENSBTAG00000010238	ENSBTAT00000036478	10	20687230	20689253	-	LTB4R
10	20500000	20750000	0.423128	0.170276	1570	85.2208	ENSBTAG00000010665	ENSBTAT00000014103	10	20579089	20580627	+	CBLN3
10	20500000	20750000	0.423128	0.170276	1570	85.2208	ENSBTAG00000010666	ENSBTAT00000014108	10	20569774	20578425	-	KHNYN
10	20500000	20750000	0.423128	0.170276	1570	85.2208	ENSBTAG00000018419	ENSBTAT00000025577	10	20671131	20685956	+	ADCY4
10	20500000	20750000	0.423128	0.170276	1570	85.2208	ENSBTAG00000018422	ENSBTAT00000024511	10	20665546	20669690	+	RIPK3
10	20500000	20750000	0.423128	0.170276	1570	85.2208	ENSBTAG00000018422	ENSBTAT00000053456	10	20665546	20669690	+	RIPK3
10	20500000	20750000	0.423128	0.170276	1570	85.2208	ENSBTAG00000018796	ENSBTAT00000025020	10	20726776	20733197	+	RABGGTA
10	20500000	20750000	0.423128	0.170276	1570	85.2208	ENSBTAG00000018796	ENSBTAT00000036474	10	20726776	20733197	+	RABGGTA
10	20500000	20750000	0.423128	0.170276	1570	85.2208	ENSBTAG00000040056	ENSBTAT00000054992	10	20692299	20696624	-	LTB4R2
10	28000000	28250000	0.469179	0.1631	2922	96.8176	ENSBTAG00000035309	ENSBTAT00000037130	10	28022293	28023255	+	OR4F15
10	28000000	28250000	0.469179	0.1631	2922	96.8176	ENSBTAG00000037647	ENSBTAT00000049813	10	28167665	28168600	+
10	28000000	28250000	0.469179	0.1631	2922	96.8176	ENSBTAG00000038083	ENSBTAT00000055778	10	28137446	28138571	-
10	28000000	28250000	0.469179	0.1631	2922	96.8176	ENSBTAG00000038963	ENSBTAT00000055408	10	28211979	28212917	-
10	28000000	28250000	0.469179	0.1631	2922	96.8176	ENSBTAG00000039554	ENSBTAT00000054281	10	28047935	28049148	+
10	28000000	28250000	0.469179	0.1631	2922	96.8176	ENSBTAG00000039707	ENSBTAT00000056005	10	28065337	28067016	+
10	28000000	28250000	0.469179	0.1631	2922	96.8176	ENSBTAG00000039884	ENSBTAT00000053122	10	28224035	28226552	-
10	28000000	28250000	0.469179	0.1631	2922	96.8176	ENSBTAG00000039884	ENSBTAT00000064107	10	28224035	28226552	-
10	28000000	28250000	0.469179	0.1631	2922	96.8176	ENSBTAG00000040459	ENSBTAT00000052426	10	28122623	28123573	+
10	30000000	30250000	0.40033	0.17151	2149	80.0291	ENSBTAG00000020100	ENSBTAT00000035838	10	30138490	30159344	-	ARHGAP11A
10	30000000	30250000	0.40033	0.17151	2149	80.0291	ENSBTAG00000032613	ENSBTAT00000046291	10	30077158	30135194	-	SCG5
10	30000000	30250000	0.40033	0.17151	2149	80.0291	ENSBTAG00000046604	ENSBTAT00000065609	10	30039413	30039967	-	GREM1
10	32750000	33000000	0.479463	0.177022	1697	92.1395	ENSBTAG00000003172	ENSBTAT00000061494	10	32643648	32866661	-	MEIS2
10	35500000	35750000	0.556428	0.171296	2354	105.846	ENSBTAG00000012015	ENSBTAT00000015941	10	35350329	35538497	-	FSIP1
10	35500000	35750000	0.556428	0.171296	2354	105.846	ENSBTAG00000014351	ENSBTAT00000019083	10	35707709	35804772	+	EIF2AK4
10	35500000	35750000	0.556428	0.171296	2354	105.846	ENSBTAG00000016826	ENSBTAT00000061544	10	35566119	35695711	-
10	36750000	37000000	0.370654	0.141131	1038	89.6947	ENSBTAG00000001671	ENSBTAT00000002191	10	36980593	37025485	+	RTF1
10	36750000	37000000	0.370654	0.141131	1038	89.6947	ENSBTAG00000008363	ENSBTAT00000011011	10	36793944	36832672	-	EXD1
10	36750000	37000000	0.370654	0.141131	1038	89.6947	ENSBTAG00000010766	ENSBTAT00000014256	10	36896853	36905744	-	OIP5
10	36750000	37000000	0.370654	0.141131	1038	89.6947	ENSBTAG00000010774	ENSBTAT00000014263	10	36906002	36936265	+	NUSAP1
10	36750000	37000000	0.370654	0.141131	1038	89.6947	ENSBTAG00000010778	ENSBTAT00000014270	10	36938124	36948842	-	NDUFAF1
10	36750000	37000000	0.370654	0.141131	1038	89.6947	ENSBTAG00000027173	ENSBTAT00000038963	10	36835140	36872289	+	CHP1
10	36750000	37000000	0.370654	0.141131	1038	89.6947	ENSBTAG00000038438	ENSBTAT00000057464	10	36757276	36758438	-	SUMO1
10	37000000	37250000	0.492349	0.100041	736	132.449	ENSBTAG00000001671	ENSBTAT00000002191	10	36980593	37025485	+	RTF1
10	37000000	37250000	0.492349	0.100041	736	132.449	ENSBTAG00000001675	ENSBTAT00000002194	10	37035180	37043518	+	ITPKA
10	37000000	37250000	0.492349	0.100041	736	132.449	ENSBTAG00000001693	ENSBTAT00000002220	10	37055212	37071120	-	RPAP1
10	37000000	37250000	0.492349	0.100041	736	132.449	ENSBTAG00000001694	ENSBTAT00000002222	10	37078592	37095809	+	TYRO3
10	37000000	37250000	0.492349	0.100041	736	132.449	ENSBTAG00000014662	ENSBTAT00000019522	10	37206356	37206838	-
10	37000000	37250000	0.492349	0.100041	736	132.449	ENSBTAG00000015138	ENSBTAT00000020143	10	37193026	37281324	+	MGA
10	37250000	37500000	0.427064	0.159151	1046	91.4042	ENSBTAG00000006784	ENSBTAT00000061035	10	37346275	37355599	+
10	37250000	37500000	0.427064	0.159151	1046	91.4042	ENSBTAG00000006790	ENSBTAT00000008931	10	37355715	37405210	-	SPTBN5
10	37250000	37500000	0.427064	0.159151	1046	91.4042	ENSBTAG00000006790	ENSBTAT00000065401	10	37355715	37405210	-	SPTBN5
10	37250000	37500000	0.427064	0.159151	1046	91.4042	ENSBTAG00000006792	ENSBTAT00000008933	10	37412316	37496211	-	EHD4
10	37250000	37500000	0.427064	0.159151	1046	91.4042	ENSBTAG00000015138	ENSBTAT00000020143	10	37193026	37281324	+	MGA
10	37250000	37500000	0.427064	0.159151	1046	91.4042	ENSBTAG00000015142	ENSBTAT00000032090	10	37288355	37336641	+	MAPKBP1
10	37250000	37500000	0.427064	0.159151	1046	91.4042	ENSBTAG00000046607	ENSBTAT00000008929	10	37338864	37345321	+	JMJD7
10	45250000	45500000	0.386062	0.169069	1643	78.1775	ENSBTAG00000007638	ENSBTAT00000010047	10	45317789	45324398	+	PIF1
10	45250000	45500000	0.386062	0.169069	1643	78.1775	ENSBTAG00000008411	ENSBTAT00000011069	10	45281371	45303690	-	PLEKHO2
10	45250000	45500000	0.386062	0.169069	1643	78.1775	ENSBTAG00000011037	ENSBTAT00000014659	10	45380345	45392030	+	RBPMS2
10	45250000	45500000	0.386062	0.169069	1643	78.1775	ENSBTAG00000015806	ENSBTAT00000044965	10	45428932	45433129	+	OAZ2
10	45250000	45500000	0.386062	0.169069	1643	78.1775	ENSBTAG00000015808	ENSBTAT00000020995	10	45438772	45636954	-	ZNF609
10	45500000	45750000	0.378857	0.155813	1601	83.4325	ENSBTAG00000014493	ENSBTAT00000019269	10	45642274	45694139	-	TRIP4
10	45500000	45750000	0.378857	0.155813	1601	83.4325	ENSBTAG00000015808	ENSBTAT00000020995	10	45438772	45636954	-	ZNF609
10	45500000	45750000	0.378857	0.155813	1601	83.4325	ENSBTAG00000016823	ENSBTAT00000022379	10	45717384	45867730	+	CSNK1G1
10	45500000	45750000	0.378857	0.155813	1601	83.4325	ENSBTAG00000016823	ENSBTAT00000022380	10	45717384	45867730	+	CSNK1G1
10	45500000	45750000	0.378857	0.155813	1601	83.4325	ENSBTAG00000017641	ENSBTAT00000054726	10	45576118	45576862	+
10	45500000	45750000	0.378857	0.155813	1601	83.4325	ENSBTAG00000039462	ENSBTAT00000054209	10	45700243	45709247	+
10	48250000	48500000	0.395505	0.153843	2134	87.9812	ENSBTAG00000038920	ENSBTAT00000061287	10	48088919	48268869	+	VPS13C
10	51000000	51250000	0.361045	0.154889	2703	79.9156	ENSBTAG00000005269	ENSBTAT00000006943	10	51247755	51272733	-	CCNB2
10	51000000	51250000	0.361045	0.154889	2703	79.9156	ENSBTAG00000005269	ENSBTAT00000035913	10	51247755	51272733	-	CCNB2
10	51000000	51250000	0.361045	0.154889	2703	79.9156	ENSBTAG00000021538	ENSBTAT00000061089	10	51020033	51240077	+	MYO1E
10	51250000	51500000	0.431949	0.166959	1423	88.4909	ENSBTAG00000005269	ENSBTAT00000006943	10	51247755	51272733	-	CCNB2
10	51250000	51500000	0.431949	0.166959	1423	88.4909	ENSBTAG00000005269	ENSBTAT00000035913	10	51247755	51272733	-	CCNB2
10	51250000	51500000	0.431949	0.166959	1423	88.4909	ENSBTAG00000011319	ENSBTAT00000015043	10	51410207	51453823	+	SLTM
10	51250000	51500000	0.431949	0.166959	1423	88.4909	ENSBTAG00000014181	ENSBTAT00000018858	10	51288677	51380159	-	RNF111
10	51500000	51750000	0.498887	0.196971	1519	86.7752	ENSBTAG00000005481	ENSBTAT00000044627	10	51598073	51739153	+	ADAM10
10	51500000	51750000	0.498887	0.196971	1519	86.7752	ENSBTAG00000012391	ENSBTAT00000016444	10	51500301	51570991	-	FAM63B
10	53000000	53250000	0.497073	0.151174	2133	106.718	ENSBTAG00000002586	ENSBTAT00000035927	10	53089215	53481049	-	TCF12
10	53250000	53500000	0.609887	0.13479	1705	127.598	ENSBTAG00000002586	ENSBTAT00000035927	10	53089215	53481049	-	TCF12
10	65250000	65500000	0.390213	0.166274	1251	80.4833	ENSBTAG00000005586	ENSBTAT00000007338	10	65325342	65341352	+	GATM
10	65250000	65500000	0.390213	0.166274	1251	80.4833	ENSBTAG00000016246	ENSBTAT00000021618	10	65492593	65522895	-	DUOX1
10	65250000	65500000	0.390213	0.166274	1251	80.4833	ENSBTAG00000016327	ENSBTAT00000021720	10	65395125	65427753	-	SLC28A2
10	65250000	65500000	0.390213	0.166274	1251	80.4833	ENSBTAG00000018279	ENSBTAT00000024327	10	65263286	65283664	-	SPATA5L1
10	65250000	65500000	0.390213	0.166274	1251	80.4833	ENSBTAG00000020934	ENSBTAT00000027883	10	65471177	65490132	+	SHF
10	65250000	65500000	0.390213	0.166274	1251	80.4833	ENSBTAG00000027251	ENSBTAT00000039065	10	65355116	65357062	-
10	71500000	71750000	0.413516	0.176501	2485	80.3415	ENSBTAG00000005984	ENSBTAT00000007855	10	71730213	71916529	+	DAAM1
10	71500000	71750000	0.413516	0.176501	2485	80.3415	ENSBTAG00000045799	ENSBTAT00000065487	10	71590777	71603477	-
10	76500000	76750000	0.415775	0.170847	3029	83.5044	ENSBTAG00000004498	ENSBTAT00000005899	10	76707922	76757370	-	ESR2
10	76500000	76750000	0.415775	0.170847	3029	83.5044	ENSBTAG00000025450	ENSBTAT00000012582	10	76362023	76699213	+	SYNE2
10	76500000	76750000	0.415775	0.170847	3029	83.5044	ENSBTAG00000025450	ENSBTAT00000029285	10	76362023	76699213	+	SYNE2
10	76750000	77000000	0.376948	0.145411	2616	88.6505	ENSBTAG00000004498	ENSBTAT00000005899	10	76707922	76757370	-	ESR2
10	76750000	77000000	0.376948	0.145411	2616	88.6505	ENSBTAG00000007809	ENSBTAT00000010271	10	76999737	77022382	+	PPP1R36
10	76750000	77000000	0.376948	0.145411	2616	88.6505	ENSBTAG00000007809	ENSBTAT00000064602	10	76999737	77022382	+	PPP1R36
10	76750000	77000000	0.376948	0.145411	2616	88.6505	ENSBTAG00000007809	ENSBTAT00000065636	10	76999737	77022382	+	PPP1R36
10	76750000	77000000	0.376948	0.145411	2616	88.6505	ENSBTAG00000009641	ENSBTAT00000012704	10	76858872	76919406	+	MTHFD1
10	76750000	77000000	0.376948	0.145411	2616	88.6505	ENSBTAG00000009642	ENSBTAT00000012705	10	76927473	76928759	+	AKAP5
10	76750000	77000000	0.376948	0.145411	2616	88.6505	ENSBTAG00000009643	ENSBTAT00000012706	10	76943981	76960818	-	ZBTB25
10	76750000	77000000	0.376948	0.145411	2616	88.6505	ENSBTAG00000013836	ENSBTAT00000018375	10	76820114	76850823	-
10	76750000	77000000	0.376948	0.145411	2616	88.6505	ENSBTAG00000040551	ENSBTAT00000051891	10	76961607	76979552	+	ZBTB1
10	79250000	79500000	0.577942	0.189616	1800	101.185	ENSBTAG00000004171	ENSBTAT00000005465	10	78906241	79442326	+	GPHN
10	79250000	79500000	0.577942	0.189616	1800	101.185	ENSBTAG00000004171	ENSBTAT00000061297	10	78906241	79442326	+	GPHN
10	79250000	79500000	0.577942	0.189616	1800	101.185	ENSBTAG00000010239	ENSBTAT00000043336	10	79451694	79486866	+	FAM71D
10	79500000	79750000	0.537997	0.193348	1392	94.2508	ENSBTAG00000011767	ENSBTAT00000015625	10	79536643	79579325	+	MPP5
10	79500000	79750000	0.537997	0.193348	1392	94.2508	ENSBTAG00000012900	ENSBTAT00000053068	10	79690916	79713922	-	TMEM229B
10	79500000	79750000	0.537997	0.193348	1392	94.2508	ENSBTAG00000016255	ENSBTAT00000021623	10	79623479	79644198	-	PLEK2
10	79500000	79750000	0.537997	0.193348	1392	94.2508	ENSBTAG00000016309	ENSBTAT00000021699	10	79584175	79599910	-	ATP6V1D
10	79500000	79750000	0.537997	0.193348	1392	94.2508	ENSBTAG00000016309	ENSBTAT00000056016	10	79584175	79599910	-	ATP6V1D
10	79500000	79750000	0.537997	0.193348	1392	94.2508	ENSBTAG00000016311	ENSBTAT00000043322	10	79600115	79620580	+	EIF2S1
10	79750000	80000000	0.503248	0.124834	1559	120.498	ENSBTAG00000018297	ENSBTAT00000024351	10	79765957	79808955	+	PLEKHH1
10	79750000	80000000	0.503248	0.124834	1559	120.498	ENSBTAG00000018299	ENSBTAT00000024352	10	79811040	79819485	-	PIGH	Arthrogryposis lethal syndrome
10	79750000	80000000	0.503248	0.124834	1559	120.498	ENSBTAG00000045619	ENSBTAT00000062986	10	79824702	79824857	+
10	79750000	80000000	0.503248	0.124834	1559	120.498	ENSBTAG00000046048	ENSBTAT00000065093	10	79815457	79816448	-
10	82000000	82250000	0.417266	0.168207	2340	85.0797	ENSBTAG00000027080	ENSBTAT00000022798	10	82128379	82273227	-	SLC8A3
10	82000000	82250000	0.417266	0.168207	2340	85.0797	ENSBTAG00000030599	ENSBTAT00000043227	10	81957653	82102222	+	SMOC1
10	82250000	82500000	0.422121	0.16714	2104	86.5427	ENSBTAG00000007586	ENSBTAT00000020908	10	82347063	82386494	-	SYNJ2BP
10	82250000	82500000	0.422121	0.16714	2104	86.5427	ENSBTAG00000027080	ENSBTAT00000022798	10	82128379	82273227	-	SLC8A3
10	82250000	82500000	0.422121	0.16714	2104	86.5427	ENSBTAG00000030595	ENSBTAT00000020832	10	82412752	82426801	+	COX16
10	82250000	82500000	0.422121	0.16714	2104	86.5427	ENSBTAG00000037932	ENSBTAT00000055472	10	82467738	82473614	-
10	84750000	85000000	0.409251	0.141528	2269	97.216	ENSBTAG00000008713	ENSBTAT00000011481	10	84829004	84862800	+	DCAF4
10	84750000	85000000	0.409251	0.141528	2269	97.216	ENSBTAG00000011041	ENSBTAT00000014664	10	84869482	84912770	-	ZFYVE1
10	84750000	85000000	0.409251	0.141528	2269	97.216	ENSBTAG00000011041	ENSBTAT00000064501	10	84869482	84912770	-	ZFYVE1
10	84750000	85000000	0.409251	0.141528	2269	97.216	ENSBTAG00000017177	ENSBTAT00000022826	10	84945765	84993968	+	RBM25
10	85000000	85250000	0.356049	0.154208	1574	79.1134	ENSBTAG00000011680	ENSBTAT00000015505	10	85097754	85123914	+	PAPLN
10	85000000	85250000	0.356049	0.154208	1574	79.1134	ENSBTAG00000011683	ENSBTAT00000015508	10	85126907	85183835	-	NUMB
10	85000000	85250000	0.356049	0.154208	1574	79.1134	ENSBTAG00000011683	ENSBTAT00000052258	10	85126907	85183835	-	NUMB
10	85000000	85250000	0.356049	0.154208	1574	79.1134	ENSBTAG00000011757	ENSBTAT00000015615	10	85006250	85073421	+	PSEN1
10	85000000	85250000	0.356049	0.154208	1574	79.1134	ENSBTAG00000011757	ENSBTAT00000043175	10	85006250	85073421	+	PSEN1
10	85250000	85500000	0.365688	0.159646	2190	78.4424	ENSBTAG00000002842	ENSBTAT00000003681	10	85310599	85350659	-	HEATR4
10	85250000	85500000	0.365688	0.159646	2190	78.4424	ENSBTAG00000002843	ENSBTAT00000003683	10	85375286	85380533	+	ACOT4
10	85250000	85500000	0.365688	0.159646	2190	78.4424	ENSBTAG00000009783	ENSBTAT00000012903	10	85463046	85463552	-
10	85250000	85500000	0.365688	0.159646	2190	78.4424	ENSBTAG00000009788	ENSBTAT00000012909	10	85444425	85449397	+
10	85250000	85500000	0.365688	0.159646	2190	78.4424	ENSBTAG00000010270	ENSBTAT00000013568	10	85431810	85434976	+
10	85250000	85500000	0.365688	0.159646	2190	78.4424	ENSBTAG00000015930	ENSBTAT00000021183	10	85467722	85504542	+	DNAL1
10	85250000	85500000	0.365688	0.159646	2190	78.4424	ENSBTAG00000025372	ENSBTAT00000035624	10	85324928	85327431	+	C14orf169
10	85250000	85500000	0.365688	0.159646	2190	78.4424	ENSBTAG00000046814	ENSBTAT00000002891	10	85358158	85365337	+
10	86250000	86500000	0.553942	0.195455	1715	95.6736	ENSBTAG00000008287	ENSBTAT00000010906	10	86425791	86479573	+	YLPM1
10	86250000	86500000	0.553942	0.195455	1715	95.6736	ENSBTAG00000020379	ENSBTAT00000043122	10	86341463	86384102	-	AREL1
10	86250000	86500000	0.553942	0.195455	1715	95.6736	ENSBTAG00000020381	ENSBTAT00000027167	10	86384169	86394595	+	FCF1
10	86250000	86500000	0.553942	0.195455	1715	95.6736	ENSBTAG00000021957	ENSBTAT00000029274	10	86186700	86294121	-	LTBP2
10	86500000	86750000	0.426242	0.154451	1434	93.6095	ENSBTAG00000006463	ENSBTAT00000008473	10	86533853	86550983	+	DLST
10	86500000	86750000	0.426242	0.154451	1434	93.6095	ENSBTAG00000006688	ENSBTAT00000008796	10	86553660	86569205	-	RPS6KL1
10	86500000	86750000	0.426242	0.154451	1434	93.6095	ENSBTAG00000006688	ENSBTAT00000063286	10	86553660	86569205	-	RPS6KL1
10	86500000	86750000	0.426242	0.154451	1434	93.6095	ENSBTAG00000008664	ENSBTAT00000011424	10	86654324	86661342	+	EIF2B2
10	86500000	86750000	0.426242	0.154451	1434	93.6095	ENSBTAG00000013688	ENSBTAT00000018196	10	86595706	86608816	-	PGF
10	86500000	86750000	0.426242	0.154451	1434	93.6095	ENSBTAG00000013983	ENSBTAT00000018587	10	86714253	86722247	+	ZC2HC1C
10	86500000	86750000	0.426242	0.154451	1434	93.6095	ENSBTAG00000013992	ENSBTAT00000018595	10	86702097	86708378	-	ACYP1
10	86500000	86750000	0.426242	0.154451	1434	93.6095	ENSBTAG00000015052	ENSBTAT00000020033	10	86504031	86512467	-	PROX2
10	86500000	86750000	0.426242	0.154451	1434	93.6095	ENSBTAG00000016612	ENSBTAT00000022098	10	86727710	86762452	-	NEK9
10	86500000	86750000	0.426242	0.154451	1434	93.6095	ENSBTAG00000019279	ENSBTAT00000061421	10	86671004	86694839	-	MLH3
10	86750000	87000000	0.421389	0.155322	2228	92.2704	ENSBTAG00000004322	ENSBTAT00000005660	10	86883739	86887169	+	FOS
10	86750000	87000000	0.421389	0.155322	2228	92.2704	ENSBTAG00000005694	ENSBTAT00000007481	10	86770121	86802293	-	TMED10
10	86750000	87000000	0.421389	0.155322	2228	92.2704	ENSBTAG00000016612	ENSBTAT00000022098	10	86727710	86762452	-	NEK9
11	25750000	26000000	0.420803	0.167572	2801	86.078	ENSBTAG00000003555	ENSBTAT00000004627	11	25592121	25922803	-	THADA
11	25750000	26000000	0.420803	0.167572	2801	86.078	ENSBTAG00000003555	ENSBTAT00000061178	11	25592121	25922803	-	THADA
11	25750000	26000000	0.420803	0.167572	2801	86.078	ENSBTAG00000032521	ENSBTAT00000046126	11	25974409	26070971	+	PLEKHH2
11	27750000	28000000	0.619725	0.176666	2169	111.267	ENSBTAG00000007508	ENSBTAT00000009881	11	27647167	27888855	-	SRBD1
11	27750000	28000000	0.619725	0.176666	2169	111.267	ENSBTAG00000007508	ENSBTAT00000066115	11	27647167	27888855	-	SRBD1
11	27750000	28000000	0.619725	0.176666	2169	111.267	ENSBTAG00000020614	ENSBTAT00000027471	11	27935104	28472632	+	PRKCE
11	27750000	28000000	0.619725	0.176666	2169	111.267	ENSBTAG00000032651	ENSBTAT00000046345	11	27755440	27756041	+
11	37500000	37750000	0.330538	0.141911	2940	79.8508	ENSBTAG00000011101	ENSBTAT00000014742	11	37290106	37573238	+	EML6
11	37500000	37750000	0.330538	0.141911	2940	79.8508	ENSBTAG00000011104	ENSBTAT00000014744	11	37575270	37649696	-	RTN4
11	37500000	37750000	0.330538	0.141911	2940	79.8508	ENSBTAG00000011104	ENSBTAT00000014745	11	37575270	37649696	-	RTN4
11	37500000	37750000	0.330538	0.141911	2940	79.8508	ENSBTAG00000011104	ENSBTAT00000036144	11	37575270	37649696	-	RTN4
11	61750000	62000000	0.364661	0.148313	1455	84.3506	ENSBTAG00000005151	ENSBTAT00000006794	11	61759950	61969748	-	WDPCP
11	61750000	62000000	0.364661	0.148313	1455	84.3506	ENSBTAG00000019295	ENSBTAT00000025691	11	61970467	61994479	+	MDH1
11	62250000	62500000	0.321104	0.135254	1457	81.449	ENSBTAG00000000111	ENSBTAT00000044762	11	62244354	62299938	+	UGP2
11	62250000	62500000	0.321104	0.135254	1457	81.449	ENSBTAG00000000115	ENSBTAT00000000123	11	62301309	62377281	-	VPS54
11	62250000	62500000	0.321104	0.135254	1457	81.449	ENSBTAG00000020865	ENSBTAT00000027798	11	62471609	62528075	-	PELI1
11	62750000	63000000	0.327424	0.143176	1802	78.3034	ENSBTAG00000000156	ENSBTAT00000000179	11	62812719	62817829	+	LGALSL
11	62750000	63000000	0.327424	0.143176	1802	78.3034	ENSBTAG00000007793	ENSBTAT00000033010	11	62992908	62993855	-	SERTAD2
11	62750000	63000000	0.327424	0.143176	1802	78.3034	ENSBTAG00000009299	ENSBTAT00000061249	11	62911414	62951512	+	AFTPH
11	63500000	63750000	0.410655	0.166331	2184	84.6896	ENSBTAG00000009761	ENSBTAT00000012872	11	63552997	63591980	+	ACTR2
11	63500000	63750000	0.410655	0.166331	2184	84.6896	ENSBTAG00000019456	ENSBTAT00000025918	11	63639742	63672178	-	SPRED2
11	71000000	71250000	0.440961	0.185787	2097	81.4278	ENSBTAG00000018669	ENSBTAT00000024845	11	71116627	71221929	-	PLB1
11	74500000	74750000	0.500585	0.153423	1512	106.164	ENSBTAG00000015007	ENSBTAT00000019983	11	74511607	74590933	-
11	74500000	74750000	0.500585	0.153423	1512	106.164	ENSBTAG00000015007	ENSBTAT00000064008	11	74511607	74590933	-
11	74500000	74750000	0.500585	0.153423	1512	106.164	ENSBTAG00000047575	ENSBTAT00000063290	11	74496692	74511659	-
11	86250000	86500000	0.408016	0.141992	1783	96.7347	ENSBTAG00000015402	ENSBTAT00000020468	11	86199420	86268193	-	GREB1
11	86250000	86500000	0.408016	0.141992	1783	96.7347	ENSBTAG00000048286	ENSBTAT00000028703	11	86346274	86368606	+	E2F6
12	18750000	19000000	0.386215	0.162142	1943	81.7253	ENSBTAG00000002271	ENSBTAT00000002932	12	18962979	18990944	+	CDADC1
12	18750000	19000000	0.386215	0.162142	1943	81.7253	ENSBTAG00000002271	ENSBTAT00000063579	12	18962979	18990944	+	CDADC1
12	18750000	19000000	0.386215	0.162142	1943	81.7253	ENSBTAG00000010475	ENSBTAT00000013838	12	18953337	18955344	+	MLNR
12	18750000	19000000	0.386215	0.162142	1943	81.7253	ENSBTAG00000020681	ENSBTAT00000032568	12	18844597	18934356	+	FNDC3A
12	19250000	19500000	0.35705	0.144575	1929	84.7148	ENSBTAG00000004850	ENSBTAT00000006376	12	19339291	19385309	-	KPNA3
12	19250000	19500000	0.35705	0.144575	1929	84.7148	ENSBTAG00000016998	ENSBTAT00000055638	12	19275074	19276925	+	ARL11
12	19250000	19500000	0.35705	0.144575	1929	84.7148	ENSBTAG00000018410	ENSBTAT00000024496	12	19298916	19328161	-	EBPL
12	19250000	19500000	0.35705	0.144575	1929	84.7148	ENSBTAG00000018829	ENSBTAT00000025061	12	19493438	19511216	-	SPRYD7
12	19250000	19500000	0.35705	0.144575	1929	84.7148	ENSBTAG00000034269	ENSBTAT00000035796	12	19194202	19250906	-	RCBTB1
12	19500000	19750000	0.384899	0.132127	925	97.7794	ENSBTAG00000008173	ENSBTAT00000010745	12	19543053	19556013	+	TRIM13
12	19500000	19750000	0.384899	0.132127	925	97.7794	ENSBTAG00000008176	ENSBTAT00000010748	12	19557641	19563107	+	KCNRG
12	19500000	19750000	0.384899	0.132127	925	97.7794	ENSBTAG00000018829	ENSBTAT00000025061	12	19493438	19511216	-	SPRYD7
12	22500000	22750000	0.436581	0.158123	2294	93.6459	ENSBTAG00000016635	ENSBTAT00000022131	12	22718822	22773621	-	COG6
12	24500000	24750000	0.392495	0.135036	2438	97.609	ENSBTAG00000011850	ENSBTAT00000015727	12	24719248	24745360	+	ALG5
12	24500000	24750000	0.392495	0.135036	2438	97.609	ENSBTAG00000011850	ENSBTAT00000048036	12	24719248	24745360	+	ALG5
12	24500000	24750000	0.392495	0.135036	2438	97.609	ENSBTAG00000011855	ENSBTAT00000015733	12	24708380	24717631	-	EXOSC8
12	24500000	24750000	0.392495	0.135036	2438	97.609	ENSBTAG00000011860	ENSBTAT00000015749	12	24668873	24708287	+	SUPT20H
12	27750000	28000000	0.388378	0.154748	1222	86.0315	ENSBTAG00000021815	ENSBTAT00000029081	12	27866074	28033238	+	STARD13
12	28250000	28500000	0.50709	0.166028	885	101.338	ENSBTAG00000011597	ENSBTAT00000015410	12	28332887	28445729	-	PDS5B
12	28750000	29000000	0.534719	0.152551	1794	111.214	ENSBTAG00000006771	ENSBTAT00000035734	12	28769267	28967537	-	FRY
12	29000000	29250000	0.513621	0.131624	1759	118.404	ENSBTAG00000015132	ENSBTAT00000020135	12	29234959	29280832	-	RXFP2
12	29250000	29500000	0.52289	0.117421	1075	126.648	ENSBTAG00000015132	ENSBTAT00000020135	12	29234959	29280832	-	RXFP2
12	35750000	36000000	0.389776	0.129868	959	100.033	ENSBTAG00000003314	ENSBTAT00000004289	12	35841563	35854986	+	SKA3
12	35750000	36000000	0.389776	0.129868	959	100.033	ENSBTAG00000003314	ENSBTAT00000063452	12	35841563	35854986	+	SKA3
12	35750000	36000000	0.389776	0.129868	959	100.033	ENSBTAG00000003315	ENSBTAT00000004291	12	35840400	35841483	-	MRPL57
12	35750000	36000000	0.389776	0.129868	959	100.033	ENSBTAG00000003710	ENSBTAT00000004832	12	35958357	36046871	+	XPO4
12	35750000	36000000	0.389776	0.129868	959	100.033	ENSBTAG00000003710	ENSBTAT00000056785	12	35958357	36046871	+	XPO4
12	35750000	36000000	0.389776	0.129868	959	100.033	ENSBTAG00000006177	ENSBTAT00000008119	12	35781299	35837108	+	ZDHHC20
12	35750000	36000000	0.389776	0.129868	959	100.033	ENSBTAG00000014406	ENSBTAT00000019161	12	35919546	35942309	+	LATS2
12	35750000	36000000	0.389776	0.129868	959	100.033	ENSBTAG00000015943	ENSBTAT00000046840	12	35710543	35769962	+	MICU2
12	35750000	36000000	0.389776	0.129868	959	100.033	ENSBTAG00000018631	ENSBTAT00000024791	12	35860636	35868470	-	SAP18
12	36000000	36250000	0.495932	0.148782	1245	107.691	ENSBTAG00000003710	ENSBTAT00000004832	12	35958357	36046871	+	XPO4
12	36000000	36250000	0.495932	0.148782	1245	107.691	ENSBTAG00000003710	ENSBTAT00000056785	12	35958357	36046871	+	XPO4
12	36000000	36250000	0.495932	0.148782	1245	107.691	ENSBTAG00000008296	ENSBTAT00000010916	12	36055182	36075245	+	EEF1AKMT1
12	36000000	36250000	0.495932	0.148782	1245	107.691	ENSBTAG00000011726	ENSBTAT00000015575	12	36187100	36243551	+	CRYL1
12	36000000	36250000	0.495932	0.148782	1245	107.691	ENSBTAG00000014286	ENSBTAT00000018980	12	36110810	36166860	-	IFT88
12	36000000	36250000	0.495932	0.148782	1245	107.691	ENSBTAG00000025402	ENSBTAT00000035680	12	36076412	36105865	-	IL17D
12	36500000	36750000	0.373218	0.156472	1330	81.8386	ENSBTAG00000003922	ENSBTAT00000061268	12	36608008	36653042	-	MPHOSPH8
12	36500000	36750000	0.373218	0.156472	1330	81.8386	ENSBTAG00000003934	ENSBTAT00000005134	12	36529631	36579763	+	PSPC1
12	36500000	36750000	0.373218	0.156472	1330	81.8386	ENSBTAG00000007167	ENSBTAT00000009433	12	36493992	36520152	+
12	36500000	36750000	0.373218	0.156472	1330	81.8386	ENSBTAG00000017048	ENSBTAT00000022667	12	36744725	36779275	+	CENPJ
12	36500000	36750000	0.373218	0.156472	1330	81.8386	ENSBTAG00000025400	ENSBTAT00000035651	12	36656631	36727198	-	PARP4
12	36750000	37000000	0.41339	0.175498	1234	80.7938	ENSBTAG00000000278	ENSBTAT00000000345	12	36782763	36892727	-	RNF17
12	36750000	37000000	0.41339	0.175498	1234	80.7938	ENSBTAG00000014486	ENSBTAT00000019264	12	36901244	36922492	-	ATP12A
12	36750000	37000000	0.41339	0.175498	1234	80.7938	ENSBTAG00000017048	ENSBTAT00000022667	12	36744725	36779275	+	CENPJ
12	37750000	38000000	0.643197	0.145874	3106	126.053	ENSBTAG00000014274	ENSBTAT00000018966	12	37793172	37794787	+
12	48000000	48250000	0.410151	0.176582	2221	79.6171	ENSBTAG00000002129	ENSBTAT00000002751	12	48104081	48123367	+
12	48000000	48250000	0.410151	0.176582	2221	79.6171	ENSBTAG00000019895	ENSBTAT00000046767	12	47837819	48053497	+	PIBF1
12	52250000	52500000	0.442315	0.191707	2133	79.0534	ENSBTAG00000001414	ENSBTAT00000001854	12	52351171	52352151	-	KCTD12
12	52250000	52500000	0.442315	0.191707	2133	79.0534	ENSBTAG00000008259	ENSBTAT00000010869	12	52417589	52424159	+	ACOD1
12	52250000	52500000	0.442315	0.191707	2133	79.0534	ENSBTAG00000018846	ENSBTAT00000025093	12	52453836	52461657	+		Neuronal ceroid lipofuscinosis 5
12	52250000	52500000	0.442315	0.191707	2133	79.0534	ENSBTAG00000018848	ENSBTAT00000025095	12	52466040	52477380	-	FBXL3
12	52250000	52500000	0.442315	0.191707	2133	79.0534	ENSBTAG00000018851	ENSBTAT00000025100	12	52496959	52769208	-	MYCBP2
12	54750000	55000000	0.445173	0.146788	1959	100.813	ENSBTAG00000014227	ENSBTAT00000018911	12	54923989	54993756	+	NDFIP2
12	54750000	55000000	0.445173	0.146788	1959	100.813	ENSBTAG00000017573	ENSBTAT00000023371	12	54777914	54825844	-	RBM26
12	80750000	81000000	0.422745	0.171706	1770	84.4608	ENSBTAG00000010672	ENSBTAT00000014120	12	80793559	81155392	+	PCCA
13	20250000	20500000	0.461622	0.181761	2261	86.9967	ENSBTAG00000015910	ENSBTAT00000021156	13	20248945	20292114	+	ITGB1
13	20250000	20500000	0.461622	0.181761	2261	86.9967	ENSBTAG00000015910	ENSBTAT00000056716	13	20248945	20292114	+	ITGB1
13	23000000	23250000	0.433861	0.153863	994	95.282	ENSBTAG00000044074	ENSBTAT00000061645	13	23031278	23236618	+	MLLT10
13	34250000	34500000	0.414376	0.181473	1598	78.1751	ENSBTAG00000020053	ENSBTAT00000038847	13	34063175	34261299	-	ZEB1
13	34500000	34750000	0.450508	0.181916	1756	84.9404	ENSBTAG00000016294	ENSBTAT00000021674	13	34524932	34807031	+	ZNF438
13	36250000	36500000	0.589807	0.181616	1692	105.828	ENSBTAG00000003045	ENSBTAT00000003960	13	36326194	36333080	-	BAMBI
13	36250000	36500000	0.589807	0.181616	1692	105.828	ENSBTAG00000018263	ENSBTAT00000024313	13	36372779	36448920	-	WAC
13	51750000	52000000	0.402451	0.17018	1664	81.124	ENSBTAG00000006578	ENSBTAT00000008640	13	51880158	51883728	+	SPEF1
13	51750000	52000000	0.402451	0.17018	1664	81.124	ENSBTAG00000007920	ENSBTAT00000045589	13	51736324	51765187	-	PANK2
13	51750000	52000000	0.402451	0.17018	1664	81.124	ENSBTAG00000008436	ENSBTAT00000011100	13	51853965	51863562	-	CDC25B
13	51750000	52000000	0.402451	0.17018	1664	81.124	ENSBTAG00000008439	ENSBTAT00000011104	13	51837801	51842049	-	AP5S1
13	51750000	52000000	0.402451	0.17018	1664	81.124	ENSBTAG00000013160	ENSBTAT00000017496	13	51984740	51988983	+	GFRA4
13	51750000	52000000	0.402451	0.17018	1664	81.124	ENSBTAG00000013160	ENSBTAT00000066172	13	51984740	51988983	+	GFRA4
13	51750000	52000000	0.402451	0.17018	1664	81.124	ENSBTAG00000013163	ENSBTAT00000017511	13	51968275	51981601	+	ADAM33
13	51750000	52000000	0.402451	0.17018	1664	81.124	ENSBTAG00000013167	ENSBTAT00000017523	13	51945279	51962376	+	SIGLEC1
13	51750000	52000000	0.402451	0.17018	1664	81.124	ENSBTAG00000013545	ENSBTAT00000018013	13	51797279	51809475	-	MAVS
13	51750000	52000000	0.402451	0.17018	1664	81.124	ENSBTAG00000018732	ENSBTAT00000052919	13	51901885	51918849	-	HSPA12B
13	51750000	52000000	0.402451	0.17018	1664	81.124	ENSBTAG00000018735	ENSBTAT00000024937	13	51888452	51901483	+	C20orf27
13	51750000	52000000	0.402451	0.17018	1664	81.124	ENSBTAG00000027412	ENSBTAT00000039344	13	51930067	51930888	+
13	51750000	52000000	0.402451	0.17018	1664	81.124	ENSBTAG00000045784	ENSBTAT00000063148	13	51873665	51876027	+
13	52500000	52750000	0.438136	0.182271	1832	82.4831	ENSBTAG00000000825	ENSBTAT00000001091	13	52590818	52593105	-	MRPS26
13	52500000	52750000	0.438136	0.182271	1832	82.4831	ENSBTAG00000008026	ENSBTAT00000010554	13	52575278	52576188	-	OXT
13	52500000	52750000	0.438136	0.182271	1832	82.4831	ENSBTAG00000008027	ENSBTAT00000010555	13	52563657	52565676	+	AVP
13	52500000	52750000	0.438136	0.182271	1832	82.4831	ENSBTAG00000011425	ENSBTAT00000015189	13	52600919	52771800	-	PTPRA
13	52500000	52750000	0.438136	0.182271	1832	82.4831	ENSBTAG00000015379	ENSBTAT00000020438	13	52501259	52548991	+	UBOX5
13	52500000	52750000	0.438136	0.182271	1832	82.4831	ENSBTAG00000020454	ENSBTAT00000027256	13	52494961	52500593	+	LZTS3
13	52750000	53000000	0.411328	0.177207	2574	79.5603	ENSBTAG00000001320	ENSBTAT00000001744	13	52780803	52808879	-	VPS16
13	52750000	53000000	0.411328	0.177207	2574	79.5603	ENSBTAG00000003863	ENSBTAT00000005039	13	52809044	52814153	+	PCED1A
13	52750000	53000000	0.411328	0.177207	2574	79.5603	ENSBTAG00000011425	ENSBTAT00000015189	13	52600919	52771800	-	PTPRA
13	52750000	53000000	0.411328	0.177207	2574	79.5603	ENSBTAG00000011458	ENSBTAT00000039309	13	52844182	52850549	+	CPXM1
13	52750000	53000000	0.411328	0.177207	2574	79.5603	ENSBTAG00000011458	ENSBTAT00000053534	13	52844182	52850549	+	CPXM1
13	52750000	53000000	0.411328	0.177207	2574	79.5603	ENSBTAG00000018812	ENSBTAT00000025042	13	52983685	52988922	-
13	52750000	53000000	0.411328	0.177207	2574	79.5603	ENSBTAG00000018813	ENSBTAT00000025044	13	52978729	52983685	+	IDH3B
13	52750000	53000000	0.411328	0.177207	2574	79.5603	ENSBTAG00000018813	ENSBTAT00000045446	13	52978729	52983685	+	IDH3B
13	52750000	53000000	0.411328	0.177207	2574	79.5603	ENSBTAG00000021816	ENSBTAT00000029078	13	52826626	52827312	-	TMEM239
13	52750000	53000000	0.411328	0.177207	2574	79.5603	ENSBTAG00000021817	ENSBTAT00000029079	13	52827836	52828417	-
13	52750000	53000000	0.411328	0.177207	2574	79.5603	ENSBTAG00000037757	ENSBTAT00000045103	13	52885989	52942347	-	EBF4
13	61750000	62000000	0.545303	0.168978	1607	105.372	ENSBTAG00000005937	ENSBTAT00000012842	13	61958857	62006471	+	TTLL9
13	61750000	62000000	0.545303	0.168978	1607	105.372	ENSBTAG00000006526	ENSBTAT00000008572	13	61766806	61817383	-	BCL2L1
13	61750000	62000000	0.545303	0.168978	1607	105.372	ENSBTAG00000009005	ENSBTAT00000011856	13	61941884	61950327	-	DUSP15
13	61750000	62000000	0.545303	0.168978	1607	105.372	ENSBTAG00000009206	ENSBTAT00000012128	13	61924322	61925629	-	FOXS1
13	61750000	62000000	0.545303	0.168978	1607	105.372	ENSBTAG00000014930	ENSBTAT00000019875	13	61900820	61915380	+	MYLK2
13	61750000	62000000	0.545303	0.168978	1607	105.372	ENSBTAG00000016171	ENSBTAT00000021525	13	61745578	61750870	+	COX4I2
13	61750000	62000000	0.545303	0.168978	1607	105.372	ENSBTAG00000018775	ENSBTAT00000052166	13	61831821	61885788	+	TPX2
13	61750000	62000000	0.545303	0.168978	1607	105.372	ENSBTAG00000031214	ENSBTAT00000012124	13	61928617	61938236	-
13	65000000	65250000	0.421841	0.164745	1886	87.6584	ENSBTAG00000003815	ENSBTAT00000004969	13	64999241	65028233	-	EDEM2
13	65000000	65250000	0.421841	0.164745	1886	87.6584	ENSBTAG00000006278	ENSBTAT00000008235	13	65214404	65220014	-	FAM83C
13	65000000	65250000	0.421841	0.164745	1886	87.6584	ENSBTAG00000008291	ENSBTAT00000010911	13	65052810	65106553	+	PROCR
13	65000000	65250000	0.421841	0.164745	1886	87.6584	ENSBTAG00000010024	ENSBTAT00000013222	13	65172554	65202229	+	MMP24
13	65000000	65250000	0.421841	0.164745	1886	87.6584	ENSBTAG00000011263	ENSBTAT00000014966	13	65206238	65212123	-
13	65000000	65250000	0.421841	0.164745	1886	87.6584	ENSBTAG00000030990	ENSBTAT00000043873	13	65233032	65327796	-	UQCC1
13	65500000	65750000	0.467447	0.167989	1598	94.2527	ENSBTAG00000003949	ENSBTAT00000002491	13	65567208	65592912	-	RBM39
13	65500000	65750000	0.467447	0.167989	1598	94.2527	ENSBTAG00000005571	ENSBTAT00000007321	13	65616355	65741829	+	PHF20
13	65500000	65750000	0.467447	0.167989	1598	94.2527	ENSBTAG00000005573	ENSBTAT00000007322	13	65744269	65745100	-	SCAND1
13	65500000	65750000	0.467447	0.167989	1598	94.2527	ENSBTAG00000006949	ENSBTAT00000009127	13	65499318	65504023	+	SPAG4
13	65500000	65750000	0.467447	0.167989	1598	94.2527	ENSBTAG00000006955	ENSBTAT00000009138	13	65507240	65543149	-	CPNE1
13	65500000	65750000	0.467447	0.167989	1598	94.2527	ENSBTAG00000006962	ENSBTAT00000009149	13	65545941	65563035	-	NFS1
13	65500000	65750000	0.467447	0.167989	1598	94.2527	ENSBTAG00000027361	ENSBTAT00000039245	13	65563083	65564614	+	ROMO1
13	65500000	65750000	0.467447	0.167989	1598	94.2527	ENSBTAG00000044015	ENSBTAT00000061188	13	65532018	65543175	-	RBM12
13	75250000	75500000	0.384297	0.161639	1910	81.5693	ENSBTAG00000000559	ENSBTAT00000000732	13	75374575	75384705	-	PLTP
13	75250000	75500000	0.384297	0.161639	1910	81.5693	ENSBTAG00000000958	ENSBTAT00000001267	13	75354606	75358234	+	ZSWIM3
13	75250000	75500000	0.384297	0.161639	1910	81.5693	ENSBTAG00000000959	ENSBTAT00000001268	13	75359806	75362820	+	ZSWIM1
13	75250000	75500000	0.384297	0.161639	1910	81.5693	ENSBTAG00000000960	ENSBTAT00000001269	13	75363562	75364594	-	SPATA25
13	75250000	75500000	0.384297	0.161639	1910	81.5693	ENSBTAG00000000961	ENSBTAT00000001270	13	75365123	75367907	-	NEURL2
13	75250000	75500000	0.384297	0.161639	1910	81.5693	ENSBTAG00000010126	ENSBTAT00000013362	13	75404993	75416988	+	PCIF1
13	75250000	75500000	0.384297	0.161639	1910	81.5693	ENSBTAG00000010130	ENSBTAT00000061303	13	75416920	75435377	-	ZNF335
13	75250000	75500000	0.384297	0.161639	1910	81.5693	ENSBTAG00000014179	ENSBTAT00000018852	13	75487262	75516206	+	SLC12A5
13	75250000	75500000	0.384297	0.161639	1910	81.5693	ENSBTAG00000016742	ENSBTAT00000022259	13	75267859	75284423	-
13	75250000	75500000	0.384297	0.161639	1910	81.5693	ENSBTAG00000016743	ENSBTAT00000022261	13	75284532	75305658	+	DNTTIP1
13	75250000	75500000	0.384297	0.161639	1910	81.5693	ENSBTAG00000016746	ENSBTAT00000022264	13	75306757	75310188	+	UBE2C
13	75250000	75500000	0.384297	0.161639	1910	81.5693	ENSBTAG00000020371	ENSBTAT00000027152	13	75327439	75339408	+	ACOT8
13	75250000	75500000	0.384297	0.161639	1910	81.5693	ENSBTAG00000020676	ENSBTAT00000027556	13	75466513	75473824	+	MMP9
13	75250000	75500000	0.384297	0.161639	1910	81.5693	ENSBTAG00000027337	ENSBTAT00000039203	13	75368317	75374637	+	CTSA
13	75250000	75500000	0.384297	0.161639	1910	81.5693	ENSBTAG00000046725	ENSBTAT00000065038	13	75316423	75318650	-
13	75750000	76000000	0.378434	0.165832	2424	78.124	ENSBTAG00000000873	ENSBTAT00000001161	13	75979002	76062341	-	SLC13A3
13	75750000	76000000	0.378434	0.165832	2424	78.124	ENSBTAG00000003635	ENSBTAT00000039194	13	75799806	75807162	-	SLC35C2
13	75750000	76000000	0.378434	0.165832	2424	78.124	ENSBTAG00000003639	ENSBTAT00000004747	13	75812624	75839560	-	ELMO2
13	75750000	76000000	0.378434	0.165832	2424	78.124	ENSBTAG00000009675	ENSBTAT00000012763	13	75913425	75942663	+
13	75750000	76000000	0.378434	0.165832	2424	78.124	ENSBTAG00000009675	ENSBTAT00000065334	13	75913425	75942663	+
13	75750000	76000000	0.378434	0.165832	2424	78.124	ENSBTAG00000027327	ENSBTAT00000039180	13	75966858	75972885	-	OCSTAMP
13	75750000	76000000	0.378434	0.165832	2424	78.124	ENSBTAG00000027328	ENSBTAT00000039182	13	75885059	75888911	-
13	75750000	76000000	0.378434	0.165832	2424	78.124	ENSBTAG00000027328	ENSBTAT00000055970	13	75885059	75888911	-
13	75750000	76000000	0.378434	0.165832	2424	78.124	ENSBTAG00000047336	ENSBTAT00000064535	13	75950889	75955042	-
13	77750000	78000000	0.522788	0.173774	2038	100.21	ENSBTAG00000000241	ENSBTAT00000000301	13	77962041	78003899	-	STAU1
13	77750000	78000000	0.522788	0.173774	2038	100.21	ENSBTAG00000005957	ENSBTAT00000007817	13	77919358	77954887	+	CSE1L
13	77750000	78000000	0.522788	0.173774	2038	100.21	ENSBTAG00000005957	ENSBTAT00000057219	13	77919358	77954887	+	CSE1L
13	77750000	78000000	0.522788	0.173774	2038	100.21	ENSBTAG00000007120	ENSBTAT00000009376	13	77822894	77903223	+	ARFGEF2
13	78000000	78250000	0.390898	0.160752	1881	83.4393	ENSBTAG00000000241	ENSBTAT00000000301	13	77962041	78003899	-	STAU1
13	78000000	78250000	0.390898	0.160752	1881	83.4393	ENSBTAG00000006671	ENSBTAT00000057089	13	78054502	78071705	+	DDX27
13	78000000	78250000	0.390898	0.160752	1881	83.4393	ENSBTAG00000020166	ENSBTAT00000026859	13	78075556	78098372	-	ZNFX1
13	78000000	78250000	0.390898	0.160752	1881	83.4393	ENSBTAG00000027320	ENSBTAT00000039169	13	78194165	78304515	-	KCNB1
13	79250000	79500000	0.473258	0.20401	1865	79.5102	ENSBTAG00000006616	ENSBTAT00000008678	13	79263518	79324185	+	PTPN1
13	79250000	79500000	0.473258	0.20401	1865	79.5102	ENSBTAG00000012297	ENSBTAT00000016311	13	79329173	79355665	-	FAM65C
13	79250000	79500000	0.473258	0.20401	1865	79.5102	ENSBTAG00000021601	ENSBTAT00000028786	13	79433478	79448501	+	PARD6B
13	79250000	79500000	0.473258	0.20401	1865	79.5102	ENSBTAG00000038929	ENSBTAT00000056673	13	79479044	79536892	+	BCAS4
13	81750000	82000000	0.429387	0.175403	2463	83.991	ENSBTAG00000030556	ENSBTAT00000043137	13	81854047	81863004	-	ZNF217
14	2000000	2250000	0.427196	0.184419	1386	79.3887	ENSBTAG00000000312	ENSBTAT00000000410	14	2018559	2021709	-	GRINA
14	2000000	2250000	0.427196	0.184419	1386	79.3887	ENSBTAG00000008079	ENSBTAT00000010627	14	2152612	2159648	+	NRBP2
14	2000000	2250000	0.427196	0.184419	1386	79.3887	ENSBTAG00000008421	ENSBTAT00000011082	14	2178232	2201042	+	SCRIB
14	2000000	2250000	0.427196	0.184419	1386	79.3887	ENSBTAG00000009677	ENSBTAT00000012765	14	2024713	2031386	+	PARP10
14	2000000	2250000	0.427196	0.184419	1386	79.3887	ENSBTAG00000011922	ENSBTAT00000015828	14	2054917	2088261	+	PLEC
14	2000000	2250000	0.427196	0.184419	1386	79.3887	ENSBTAG00000019864	ENSBTAT00000026467	14	2235034	2240765	-	MAPK15
14	2000000	2250000	0.427196	0.184419	1386	79.3887	ENSBTAG00000037493	ENSBTAT00000002882	14	2164999	2177241	+	PUF60
14	2000000	2250000	0.427196	0.184419	1386	79.3887	ENSBTAG00000038682	ENSBTAT00000019225	14	2227350	2232020	+	FAM83H
14	9000000	9250000	0.437299	0.187284	2990	80.0582	ENSBTAG00000000707	ENSBTAT00000000946	14	9176079	9187850	-	WISP1
14	9000000	9250000	0.437299	0.187284	2990	80.0582	ENSBTAG00000000711	ENSBTAT00000000950	14	9109762	9165926	+	NDRG1
14	46250000	46500000	0.440198	0.182844	2908	82.6119	ENSBTAG00000014026	ENSBTAT00000018628	14	46336282	46354162	-	PAG1
14	47750000	48000000	0.380126	0.152312	2268	85.574	ENSBTAG00000043996	ENSBTAT00000061009	14	47779596	48220402	+	SAMD12
14	48000000	48250000	0.406494	0.17184	2707	81.1482	ENSBTAG00000043996	ENSBTAT00000061009	14	47779596	48220402	+	SAMD12
14	48250000	48500000	0.428374	0.149798	2939	96.3643	ENSBTAG00000006209	ENSBTAT00000008154	14	48318650	48633661	+	EXT1
14	48750000	49000000	0.407524	0.170355	2855	82.0828	ENSBTAG00000026254	ENSBTAT00000009150	14	48940216	48959150	-	MED30
14	50750000	51000000	0.431708	0.153788	2012	94.9351	ENSBTAG00000017694	ENSBTAT00000038232	14	50844179	51066191	+	TRPS1
14	65750000	66000000	0.43536	0.17154	2400	86.9399	ENSBTAG00000001254	ENSBTAT00000001658	14	65992659	66033894	+	ANKRD46
14	65750000	66000000	0.43536	0.17154	2400	86.9399	ENSBTAG00000011271	ENSBTAT00000014975	14	65898281	65981442	+	SNX31
14	65750000	66000000	0.43536	0.17154	2400	86.9399	ENSBTAG00000046358	ENSBTAT00000064237	14	65816006	65833756	+	PABPC1
14	66000000	66250000	0.462429	0.155332	2005	99.4227	ENSBTAG00000001254	ENSBTAT00000001658	14	65992659	66033894	+	ANKRD46
14	66000000	66250000	0.462429	0.155332	2005	99.4227	ENSBTAG00000017833	ENSBTAT00000023707	14	66242247	66298706	+	RNF19A
14	67250000	67500000	0.429344	0.166112	1372	88.4136	ENSBTAG00000026233	ENSBTAT00000037200	14	67378948	67459797	-
14	67250000	67500000	0.429344	0.166112	1372	88.4136	ENSBTAG00000047534	ENSBTAT00000030877	14	67311366	67350281	-
15	30250000	30500000	0.485837	0.171105	1676	95.8175	ENSBTAG00000006817	ENSBTAT00000008961	15	30314911	30406073	+	CBL
15	30250000	30500000	0.485837	0.171105	1676	95.8175	ENSBTAG00000006835	ENSBTAT00000047009	15	30414474	30422213	-	MCAM
15	30250000	30500000	0.485837	0.171105	1676	95.8175	ENSBTAG00000006835	ENSBTAT00000047015	15	30414474	30422213	-	MCAM
15	30250000	30500000	0.485837	0.171105	1676	95.8175	ENSBTAG00000009748	ENSBTAT00000012855	15	30450602	30455935	-	MFRP
15	30250000	30500000	0.485837	0.171105	1676	95.8175	ENSBTAG00000009748	ENSBTAT00000034441	15	30450602	30455935	-	MFRP
15	30250000	30500000	0.485837	0.171105	1676	95.8175	ENSBTAG00000009749	ENSBTAT00000012857	15	30464926	30487308	-	USP2
15	30250000	30500000	0.485837	0.171105	1676	95.8175	ENSBTAG00000011800	ENSBTAT00000015667	15	30257754	30272204	+	ABCG4
15	30250000	30500000	0.485837	0.171105	1676	95.8175	ENSBTAG00000012507	ENSBTAT00000023657	15	30297042	30302445	+	PDZD3
15	30250000	30500000	0.485837	0.171105	1676	95.8175	ENSBTAG00000012562	ENSBTAT00000016674	15	30444352	30445653	+	RNF26
15	30250000	30500000	0.485837	0.171105	1676	95.8175	ENSBTAG00000017794	ENSBTAT00000023660	15	30302982	30307214	-	CCDC153
15	30250000	30500000	0.485837	0.171105	1676	95.8175	ENSBTAG00000027766	ENSBTAT00000040033	15	30448399	30450337	-	C1QTNF5
15	30250000	30500000	0.485837	0.171105	1676	95.8175	ENSBTAG00000040569	ENSBTAT00000016601	15	30278100	30296544	+	NLRX1
15	43250000	43500000	0.376888	0.14491	2211	88.9152	ENSBTAG00000043981	ENSBTAT00000006948	15	42970987	43480821	+	SBF2
15	43250000	43500000	0.376888	0.14491	2211	88.9152	ENSBTAG00000043981	ENSBTAT00000039913	15	42970987	43480821	+	SBF2
15	43250000	43500000	0.376888	0.14491	2211	88.9152	ENSBTAG00000043981	ENSBTAT00000061615	15	42970987	43480821	+	SBF2
15	43500000	43750000	0.456307	0.146715	2302	102.68	ENSBTAG00000001987	ENSBTAT00000002578	15	43509670	43585976	-	SWAP70
15	43500000	43750000	0.456307	0.146715	2302	102.68	ENSBTAG00000005278	ENSBTAT00000006114	15	43668580	43682433	-	WEE1
15	43500000	43750000	0.456307	0.146715	2302	102.68	ENSBTAG00000005278	ENSBTAT00000054711	15	43668580	43682433	-	WEE1
15	43500000	43750000	0.456307	0.146715	2302	102.68	ENSBTAG00000016074	ENSBTAT00000021394	15	43703911	43770016	-
15	43500000	43750000	0.456307	0.146715	2302	102.68	ENSBTAG00000045658	ENSBTAT00000016972	15	43705886	43706823	+
15	43500000	43750000	0.456307	0.146715	2302	102.68	ENSBTAG00000048023	ENSBTAT00000064671	15	43731788	43735570	+
15	44000000	44250000	0.423698	0.180252	2237	80.6177	ENSBTAG00000006322	ENSBTAT00000008297	15	44009023	44054311	+
15	44000000	44250000	0.423698	0.180252	2237	80.6177	ENSBTAG00000008310	ENSBTAT00000039850	15	44215628	44234314	+	TMEM9B
15	44000000	44250000	0.423698	0.180252	2237	80.6177	ENSBTAG00000013366	ENSBTAT00000056138	15	44175366	44203114	+	NRIP3
15	44000000	44250000	0.423698	0.180252	2237	80.6177	ENSBTAG00000020573	ENSBTAT00000027416	15	44090741	44158843	+	SCUBE2
15	44000000	44250000	0.423698	0.180252	2237	80.6177	ENSBTAG00000032339	ENSBTAT00000045877	15	44246871	44247423	+	ASCL3
15	47250000	47500000	0.379701	0.159444	3313	81.706	ENSBTAG00000005228	ENSBTAT00000006887	15	47410765	47415608	-	CNGA4
15	47250000	47500000	0.379701	0.159444	3313	81.706	ENSBTAG00000005236	ENSBTAT00000006892	15	47384234	47395047	-	CCKBR
15	47250000	47500000	0.379701	0.159444	3313	81.706	ENSBTAG00000008892	ENSBTAT00000011709	15	47464649	47465611	-	OR52W1
15	47250000	47500000	0.379701	0.159444	3313	81.706	ENSBTAG00000009440	ENSBTAT00000027669	15	47310397	47311224	-
15	47250000	47500000	0.379701	0.159444	3313	81.706	ENSBTAG00000015628	ENSBTAT00000020758	15	47267703	47272165	-	SMPD1
15	47250000	47500000	0.379701	0.159444	3313	81.706	ENSBTAG00000015655	ENSBTAT00000020791	15	47109758	47267567	+	APBB1
15	47250000	47500000	0.379701	0.159444	3313	81.706	ENSBTAG00000019754	ENSBTAT00000026323	15	47329716	47331334	+	PRKCDBP
15	47250000	47500000	0.379701	0.159444	3313	81.706	ENSBTAG00000020515	ENSBTAT00000027334	15	47441673	47455959	+	FAM160A2
15	47250000	47500000	0.379701	0.159444	3313	81.706	ENSBTAG00000021590	ENSBTAT00000028770	15	47491602	47492582	+	OR52B2
15	47250000	47500000	0.379701	0.159444	3313	81.706	ENSBTAG00000027642	ENSBTAT00000039810	15	47455391	47459486	-	C11orf42
15	47250000	47500000	0.379701	0.159444	3313	81.706	ENSBTAG00000047176	ENSBTAT00000064434	15	47438974	47440304	+	OR56B4
15	56500000	56750000	0.492861	0.212204	1538	79.6119	ENSBTAG00000010826	ENSBTAT00000014362	15	56635206	56713189	+	EMSY
15	56500000	56750000	0.492861	0.212204	1538	79.6119	ENSBTAG00000031609	ENSBTAT00000044810	15	56543033	56571783	-	THAP12
15	59500000	59750000	0.452367	0.186451	1192	83.2526	ENSBTAG00000002117	ENSBTAT00000044662	15	59499816	59575706	-	KIF18A
15	59500000	59750000	0.452367	0.186451	1192	83.2526	ENSBTAG00000003361	ENSBTAT00000044672	15	59585680	59800570	+	METTL15
15	62000000	62250000	0.376117	0.163383	1951	78.8634	ENSBTAG00000020956	ENSBTAT00000027909	15	61947697	62158984	-	MPPED2
15	62000000	62250000	0.376117	0.163383	1951	78.8634	ENSBTAG00000020956	ENSBTAT00000053169	15	61947697	62158984	-	MPPED2
15	64250000	64500000	0.409558	0.154677	2021	90.3458	ENSBTAG00000008613	ENSBTAT00000033022	15	64480786	64510275	+	TCP11L1
15	64250000	64500000	0.409558	0.154677	2021	90.3458	ENSBTAG00000014399	ENSBTAT00000019146	15	64386478	64427635	+	QSER1
15	64250000	64500000	0.409558	0.154677	2021	90.3458	ENSBTAG00000020731	ENSBTAT00000027625	15	64311998	64326851	+	PRRG4
15	64250000	64500000	0.409558	0.154677	2021	90.3458	ENSBTAG00000021809	ENSBTAT00000029070	15	64453867	64477077	+	DEPDC7
15	64500000	64750000	0.413168	0.136642	1719	100.59	ENSBTAG00000008613	ENSBTAT00000033022	15	64480786	64510275	+	TCP11L1
15	64500000	64750000	0.413168	0.136642	1719	100.59	ENSBTAG00000008617	ENSBTAT00000011369	15	64517451	64584245	-	CSTF3
15	64500000	64750000	0.413168	0.136642	1719	100.59	ENSBTAG00000014884	ENSBTAT00000039686	15	64704079	64758178	+	HIPK3
15	64750000	65000000	0.54007	0.160236	2559	108.477	ENSBTAG00000012846	ENSBTAT00000017070	15	64982627	65105476	+	KIAA1549L
15	64750000	65000000	0.54007	0.160236	2559	108.477	ENSBTAG00000014884	ENSBTAT00000039686	15	64704079	64758178	+	HIPK3
15	64750000	65000000	0.54007	0.160236	2559	108.477	ENSBTAG00000027578	ENSBTAT00000039687	15	64807910	64808301	-
15	65000000	65250000	0.418112	0.175845	2202	81.5775	ENSBTAG00000002302	ENSBTAT00000002967	15	65145073	65166597	-	CD59
15	65000000	65250000	0.418112	0.175845	2202	81.5775	ENSBTAG00000010071	ENSBTAT00000013287	15	65186337	65219692	-	FBXO3
15	65000000	65250000	0.418112	0.175845	2202	81.5775	ENSBTAG00000012846	ENSBTAT00000017070	15	64982627	65105476	+	KIAA1549L
15	65000000	65250000	0.418112	0.175845	2202	81.5775	ENSBTAG00000027577	ENSBTAT00000039684	15	65131004	65132948	-	C11orf91
15	65250000	65500000	0.503664	0.16126	2050	102.991	ENSBTAG00000006951	ENSBTAT00000009126	15	65394511	65407118	-	LMO2
15	65250000	65500000	0.503664	0.16126	2050	102.991	ENSBTAG00000016744	ENSBTAT00000022266	15	65457710	65497385	+	CAPRIN1
15	66500000	66750000	0.396347	0.149071	2330	90.6738	ENSBTAG00000011578	ENSBTAT00000015381	15	66454331	66541790	+	CD44
15	66500000	66750000	0.396347	0.149071	2330	90.6738	ENSBTAG00000011578	ENSBTAT00000053073	15	66454331	66541790	+	CD44
15	66500000	66750000	0.396347	0.149071	2330	90.6738	ENSBTAG00000011578	ENSBTAT00000055025	15	66454331	66541790	+	CD44
15	66500000	66750000	0.396347	0.149071	2330	90.6738	ENSBTAG00000012628	ENSBTAT00000016762	15	66580653	66637083	-	SLC1A2
15	83500000	83750000	0.398324	0.167475	2099	81.601	ENSBTAG00000002450	ENSBTAT00000003182	15	83602863	83605727	+	FAM111A
15	83500000	83750000	0.398324	0.167475	2099	81.601	ENSBTAG00000004046	ENSBTAT00000005289	15	83630777	83663175	+	DTX4
15	83500000	83750000	0.398324	0.167475	2099	81.601	ENSBTAG00000012540	ENSBTAT00000038874	15	83472627	83501632	-
15	83500000	83750000	0.398324	0.167475	2099	81.601	ENSBTAG00000030847	ENSBTAT00000043617	15	83507789	83515102	-	GLYATL2
15	83500000	83750000	0.398324	0.167475	2099	81.601	ENSBTAG00000030847	ENSBTAT00000063894	15	83507789	83515102	-	GLYATL2
15	83500000	83750000	0.398324	0.167475	2099	81.601	ENSBTAG00000036016	ENSBTAT00000003767	15	83568474	83582435	+	FAM111B
15	83500000	83750000	0.398324	0.167475	2099	81.601	ENSBTAG00000036016	ENSBTAT00000054469	15	83568474	83582435	+	FAM111B
16	40000000	40250000	0.383789	0.167499	2179	78.4673	ENSBTAG00000014319	ENSBTAT00000017776	16	40118745	40472474	+
16	40000000	40250000	0.383789	0.167499	2179	78.4673	ENSBTAG00000017721	ENSBTAT00000023571	16	40045561	40061831	+	METTL13
16	40000000	40250000	0.383789	0.167499	2179	78.4673	ENSBTAG00000020591	ENSBTAT00000027435	16	40005644	40029767	-	VAMP4
16	40250000	40500000	0.5128	0.177495	1577	97.1484	ENSBTAG00000014319	ENSBTAT00000017776	16	40118745	40472474	+
16	41750000	42000000	0.494399	0.189721	2059	89.0716	ENSBTAG00000024493	ENSBTAT00000034028	16	41985339	42040600	+	DHRS3
16	42000000	42250000	0.499873	0.200671	1361	85.42	ENSBTAG00000016080	ENSBTAT00000046426	16	42082188	42349474	-	VPS13D
16	42000000	42250000	0.499873	0.200671	1361	85.42	ENSBTAG00000024493	ENSBTAT00000034028	16	41985339	42040600	+	DHRS3
16	42250000	42500000	0.42492	0.185213	2262	78.5754	ENSBTAG00000016080	ENSBTAT00000046426	16	42082188	42349474	-	VPS13D
16	42250000	42500000	0.42492	0.185213	2262	78.5754	ENSBTAG00000024928	ENSBTAT00000034729	16	42376258	42409768	-	TNFRSF1B
16	42250000	42500000	0.42492	0.185213	2262	78.5754	ENSBTAG00000039937	ENSBTAT00000055380	16	42440211	42493773	-	TNFRSF8
16	44500000	44750000	0.586026	0.2112	1184	94.0325	ENSBTAG00000005933	ENSBTAT00000007790	16	44541239	44559715	+	CTNNBIP1
16	44500000	44750000	0.586026	0.2112	1184	94.0325	ENSBTAG00000011823	ENSBTAT00000045695	16	44633323	44671659	+	CLSTN1
16	44500000	44750000	0.586026	0.2112	1184	94.0325	ENSBTAG00000018984	ENSBTAT00000025274	16	44674362	44688066	-	PIK3CD
16	44750000	45000000	0.717722	0.212075	1398	108.765	ENSBTAG00000003177	ENSBTAT00000004127	16	44801770	44831904	-	SLC25A33
16	44750000	45000000	0.717722	0.212075	1398	108.765	ENSBTAG00000003180	ENSBTAT00000004131	16	44775432	44797198	-	TMEM201
16	44750000	45000000	0.717722	0.212075	1398	108.765	ENSBTAG00000024539	ENSBTAT00000034126	16	44994737	45006429	-	SPSB1
16	45000000	45250000	0.526027	0.213155	1903	84.6536	ENSBTAG00000004246	ENSBTAT00000061269	16	45098449	45116962	-	H6PD
16	45000000	45250000	0.526027	0.213155	1903	84.6536	ENSBTAG00000012605	ENSBTAT00000016736	16	45219136	45241137	+	GPR157
16	45000000	45250000	0.526027	0.213155	1903	84.6536	ENSBTAG00000024539	ENSBTAT00000034126	16	44994737	45006429	-	SPSB1
16	51750000	52000000	0.554843	0.215933	1314	87.9398	ENSBTAG00000008672	ENSBTAT00000011434	16	51963930	51974480	-	GABRD
16	51750000	52000000	0.554843	0.215933	1314	87.9398	ENSBTAG00000014119	ENSBTAT00000018768	16	51848098	51947503	-	PRKCZ
16	51750000	52000000	0.554843	0.215933	1314	87.9398	ENSBTAG00000014136	ENSBTAT00000018787	16	51841819	51846448	+
16	51750000	52000000	0.554843	0.215933	1314	87.9398	ENSBTAG00000038716	ENSBTAT00000060953	16	51766102	51819356	-	SKI
16	52250000	52500000	0.447084	0.190816	616	80.3475	ENSBTAG00000002219	ENSBTAT00000012676	16	52336171	52352541	-
16	52250000	52500000	0.447084	0.190816	616	80.3475	ENSBTAG00000002575	ENSBTAT00000003331	16	52310820	52325725	-
16	52250000	52500000	0.447084	0.190816	616	80.3475	ENSBTAG00000004872	ENSBTAT00000006406	16	52383424	52386462	+	MRPL20
16	52250000	52500000	0.447084	0.190816	616	80.3475	ENSBTAG00000004873	ENSBTAT00000006407	16	52388692	52396825	+	CCNL2
16	52250000	52500000	0.447084	0.190816	616	80.3475	ENSBTAG00000004874	ENSBTAT00000006409	16	52398515	52402983	+	AURKAIP1
16	52250000	52500000	0.447084	0.190816	616	80.3475	ENSBTAG00000010696	ENSBTAT00000014152	16	52431328	52440427	+	DVL1
16	52250000	52500000	0.447084	0.190816	616	80.3475	ENSBTAG00000010720	ENSBTAT00000014195	16	52264771	52276754	-	MIB2
16	52250000	52500000	0.447084	0.190816	616	80.3475	ENSBTAG00000010732	ENSBTAT00000014210	16	52260743	52263073	-	MMP23B
16	52250000	52500000	0.447084	0.190816	616	80.3475	ENSBTAG00000010737	ENSBTAT00000014227	16	52240501	52260332	+
16	52250000	52500000	0.447084	0.190816	616	80.3475	ENSBTAG00000010737	ENSBTAT00000043619	16	52240501	52260332	+
16	52250000	52500000	0.447084	0.190816	616	80.3475	ENSBTAG00000012247	ENSBTAT00000016252	16	52424102	52428456	+	MXRA8
16	52250000	52500000	0.447084	0.190816	616	80.3475	ENSBTAG00000015632	ENSBTAT00000020759	16	52492065	52494746	+	TNFRSF18
16	52250000	52500000	0.447084	0.190816	616	80.3475	ENSBTAG00000015635	ENSBTAT00000020764	16	52484468	52487309	+	TNFRSF4
16	52250000	52500000	0.447084	0.190816	616	80.3475	ENSBTAG00000015642	ENSBTAT00000020778	16	52474085	52481382	+	SDF4
16	52250000	52500000	0.447084	0.190816	616	80.3475	ENSBTAG00000015882	ENSBTAT00000021109	16	52441615	52449785	+	UBE2J2
16	52250000	52500000	0.447084	0.190816	616	80.3475	ENSBTAG00000018028	ENSBTAT00000034047	16	52499838	52514414	-	TTLL10
16	52250000	52500000	0.447084	0.190816	616	80.3475	ENSBTAG00000021294	ENSBTAT00000028372	16	52360276	52365505	-	VWA1
16	52250000	52500000	0.447084	0.190816	616	80.3475	ENSBTAG00000023784	ENSBTAT00000044963	16	52370233	52373541	-	TMEM88B
16	52250000	52500000	0.447084	0.190816	616	80.3475	ENSBTAG00000031631	ENSBTAT00000044846	16	52452723	52456578	+	FAM132A
16	52250000	52500000	0.447084	0.190816	616	80.3475	ENSBTAG00000037523	ENSBTAT00000057493	16	52467804	52468793	-	B3GALT6
16	52250000	52500000	0.447084	0.190816	616	80.3475	ENSBTAG00000039055	ENSBTAT00000056210	16	52376216	52379152	+	ANKRD65
16	52250000	52500000	0.447084	0.190816	616	80.3475	ENSBTAG00000039728	ENSBTAT00000052289	16	52249583	52372101	-
16	52250000	52500000	0.447084	0.190816	616	80.3475	ENSBTAG00000046073	ENSBTAT00000065201	16	52330676	52336051	+	TMEM240
16	52250000	52500000	0.447084	0.190816	616	80.3475	ENSBTAG00000047755	ENSBTAT00000065101	16	52297147	52298167	+	FNDC10
16	56500000	56750000	0.49839	0.185102	1729	91.6729	ENSBTAG00000002231	ENSBTAT00000048236	16	56406018	56500381	-	SLC9C2
16	56500000	56750000	0.49839	0.185102	1729	91.6729	ENSBTAG00000004358	ENSBTAT00000005704	16	56660856	56688617	+	DARS2
16	56500000	56750000	0.49839	0.185102	1729	91.6729	ENSBTAG00000004361	ENSBTAT00000038473	16	56696960	56706787	+	ZBTB37
16	56500000	56750000	0.49839	0.185102	1729	91.6729	ENSBTAG00000004362	ENSBTAT00000005713	16	56723665	56734280	-	SERPINC1
16	56500000	56750000	0.49839	0.185102	1729	91.6729	ENSBTAG00000006925	ENSBTAT00000009094	16	56636319	56660494	-	CENPL
16	56500000	56750000	0.49839	0.185102	1729	91.6729	ENSBTAG00000024485	ENSBTAT00000034007	16	56552275	56623120	+	KLHL20
16	56500000	56750000	0.49839	0.185102	1729	91.6729	ENSBTAG00000044117	ENSBTAT00000061192	16	56521664	56547749	-	ANKRD45
16	56500000	56750000	0.49839	0.185102	1729	91.6729	ENSBTAG00000046799	ENSBTAT00000064198	16	56530557	56532447	+
16	74000000	74250000	0.390267	0.162183	3463	82.5719	ENSBTAG00000007110	ENSBTAT00000009355	16	73955570	74006866	-	RCOR3
16	74000000	74250000	0.390267	0.162183	3463	82.5719	ENSBTAG00000008710	ENSBTAT00000011477	16	74106048	74542865	+	KCNH1
16	74000000	74250000	0.390267	0.162183	3463	82.5719	ENSBTAG00000008710	ENSBTAT00000064258	16	74106048	74542865	+	KCNH1
17	51250000	51500000	0.188369	0.0621237	802	100.798	ENSBTAG00000033558	ENSBTAT00000049902	17	51260767	51262423	+
17	51250000	51500000	0.188369	0.0621237	802	100.798	ENSBTAG00000046306	ENSBTAT00000051978	17	51355676	51357428	+
17	51250000	51500000	0.188369	0.0621237	802	100.798	ENSBTAG00000047085	ENSBTAT00000063108	17	51374860	51380364	-	PRAME
18	2750000	3000000	0.423293	0.150335	2529	95.1689	ENSBTAG00000034185	ENSBTAT00000030941	18	2952235	2954439	+
18	39250000	39500000	0.415466	0.171544	1902	83.1064	ENSBTAG00000002769	ENSBTAT00000003599	18	39401561	39483417	+	AP1G1
18	39250000	39500000	0.415466	0.171544	1902	83.1064	ENSBTAG00000002769	ENSBTAT00000065037	18	39401561	39483417	+	AP1G1
18	39250000	39500000	0.415466	0.171544	1902	83.1064	ENSBTAG00000007545	ENSBTAT00000061006	18	39498924	39551290	+	PHLPP2
18	39250000	39500000	0.415466	0.171544	1902	83.1064	ENSBTAG00000019883	ENSBTAT00000032311	18	39300561	39339579	-	IST1
18	39250000	39500000	0.415466	0.171544	1902	83.1064	ENSBTAG00000019884	ENSBTAT00000026493	18	39221305	39300130	+	PKD1L3
18	39250000	39500000	0.415466	0.171544	1902	83.1064	ENSBTAG00000021438	ENSBTAT00000032310	18	39351471	39368532	+	ZNF821
18	39250000	39500000	0.415466	0.171544	1902	83.1064	ENSBTAG00000046255	ENSBTAT00000063114	18	39376391	39378454	-	ATXN1L
18	39250000	39500000	0.415466	0.171544	1902	83.1064	ENSBTAG00000047787	ENSBTAT00000049216	18	39393580	39393972	-
18	39500000	39750000	0.550158	0.130608	1554	123.258	ENSBTAG00000002214	ENSBTAT00000002866	18	39571695	39629597	+	TAT
18	39500000	39750000	0.550158	0.130608	1554	123.258	ENSBTAG00000002214	ENSBTAT00000046462	18	39571695	39629597	+	TAT
18	39500000	39750000	0.550158	0.130608	1554	123.258	ENSBTAG00000007544	ENSBTAT00000032300	18	39556899	39571580	-	MARVELD3
18	39500000	39750000	0.550158	0.130608	1554	123.258	ENSBTAG00000007545	ENSBTAT00000061006	18	39498924	39551290	+	PHLPP2
18	39500000	39750000	0.550158	0.130608	1554	123.258	ENSBTAG00000016968	ENSBTAT00000022569	18	39665073	39671884	-	CHST4
18	39500000	39750000	0.550158	0.130608	1554	123.258	ENSBTAG00000032018	ENSBTAT00000017799	18	39727958	39762291	+
18	39500000	39750000	0.550158	0.130608	1554	123.258	ENSBTAG00000032018	ENSBTAT00000021082	18	39727958	39762291	+
18	39750000	40000000	0.480091	0.178577	3127	91.5528	ENSBTAG00000001075	ENSBTAT00000001426	18	39808727	39838373	-	CALB2
18	39750000	40000000	0.480091	0.178577	3127	91.5528	ENSBTAG00000010878	ENSBTAT00000005218	18	39992340	40315416	+	HYDIN
18	39750000	40000000	0.480091	0.178577	3127	91.5528	ENSBTAG00000023617	ENSBTAT00000032296	18	39776584	39778959	+
18	39750000	40000000	0.480091	0.178577	3127	91.5528	ENSBTAG00000032018	ENSBTAT00000017799	18	39727958	39762291	+
18	39750000	40000000	0.480091	0.178577	3127	91.5528	ENSBTAG00000032018	ENSBTAT00000021082	18	39727958	39762291	+
18	39750000	40000000	0.480091	0.178577	3127	91.5528	ENSBTAG00000047367	ENSBTAT00000063376	18	39902861	39905155	+	CMTR2
18	43750000	44000000	0.380955	0.163919	1393	79.6648	ENSBTAG00000031810	ENSBTAT00000045099	18	43716018	43763140	+	WDR88
18	43750000	44000000	0.380955	0.163919	1393	79.6648	ENSBTAG00000046544	ENSBTAT00000064045	18	43847481	43863539	-	SLC7A10
18	43750000	44000000	0.380955	0.163919	1393	79.6648	ENSBTAG00000046544	ENSBTAT00000066328	18	43847481	43863539	-	SLC7A10
18	43750000	44000000	0.380955	0.163919	1393	79.6648	ENSBTAG00000047062	ENSBTAT00000065603	18	43834325	43846316	+	LRP3
18	53250000	53500000	0.574371	0.186722	1428	101.867	ENSBTAG00000002070	ENSBTAT00000043681	18	53401750	53409927	+	KLC3
18	53250000	53500000	0.574371	0.186722	1428	101.867	ENSBTAG00000002072	ENSBTAT00000002680	18	53409552	53425412	-	ERCC2
18	53250000	53500000	0.574371	0.186722	1428	101.867	ENSBTAG00000002682	ENSBTAT00000003476	18	53330878	53379087	+	MARK4
18	53250000	53500000	0.574371	0.186722	1428	101.867	ENSBTAG00000013921	ENSBTAT00000018492	18	53383534	53392948	-	CKM
18	53250000	53500000	0.574371	0.186722	1428	101.867	ENSBTAG00000015836	ENSBTAT00000021035	18	53302939	53313115	-
18	53250000	53500000	0.574371	0.186722	1428	101.867	ENSBTAG00000017355	ENSBTAT00000023078	18	53451652	53466227	-	ERCC1
18	53250000	53500000	0.574371	0.186722	1428	101.867	ENSBTAG00000020689	ENSBTAT00000027570	18	53432747	53447531	-	PPP1R13L	Cardiomyopathy and woolly haircoat syndrome
18	53250000	53500000	0.574371	0.186722	1428	101.867	ENSBTAG00000023601	ENSBTAT00000032261	18	53449226	53451814	+	CD3EAP
18	53250000	53500000	0.574371	0.186722	1428	101.867	ENSBTAG00000030882	ENSBTAT00000043689	18	53270706	53284300	+
18	53500000	53750000	0.475784	0.174951	1142	92.4595	ENSBTAG00000005527	ENSBTAT00000007271	18	53668986	53677248	+	GIPR
18	53500000	53750000	0.475784	0.174951	1142	92.4595	ENSBTAG00000008182	ENSBTAT00000010762	18	53501995	53508395	+	FOSB
18	53500000	53750000	0.475784	0.174951	1142	92.4595	ENSBTAG00000008185	ENSBTAT00000010770	18	53514400	53522925	-	RTN2
18	53500000	53750000	0.475784	0.174951	1142	92.4595	ENSBTAG00000008185	ENSBTAT00000043635	18	53514400	53522925	-	RTN2
18	53500000	53750000	0.475784	0.174951	1142	92.4595	ENSBTAG00000012176	ENSBTAT00000032269	18	53684730	53690649	+	QPCTL
18	53500000	53750000	0.475784	0.174951	1142	92.4595	ENSBTAG00000012177	ENSBTAT00000016153	18	53681070	53683928	-	SNRPD2
18	53500000	53750000	0.475784	0.174951	1142	92.4595	ENSBTAG00000014187	ENSBTAT00000018867	18	53523392	53528749	+	PPM1N
18	53500000	53750000	0.475784	0.174951	1142	92.4595	ENSBTAG00000014187	ENSBTAT00000063255	18	53523392	53528749	+	PPM1N
18	53500000	53750000	0.475784	0.174951	1142	92.4595	ENSBTAG00000015764	ENSBTAT00000020933	18	53634883	53659483	-	EML2
18	53500000	53750000	0.475784	0.174951	1142	92.4595	ENSBTAG00000018398	ENSBTAT00000024480	18	53615949	53617690	-	GPR4
18	53500000	53750000	0.475784	0.174951	1142	92.4595	ENSBTAG00000019604	ENSBTAT00000026119	18	53531933	53544919	+	VASP
18	53500000	53750000	0.475784	0.174951	1142	92.4595	ENSBTAG00000019605	ENSBTAT00000026120	18	53545325	53612052	-	OPA3	Cardiomyopathy dilated
18	53500000	53750000	0.475784	0.174951	1142	92.4595	ENSBTAG00000019605	ENSBTAT00000064088	18	53545325	53612052	-	OPA3	Cardiomyopathy dilated
18	53500000	53750000	0.475784	0.174951	1142	92.4595	ENSBTAG00000045708	ENSBTAT00000064145	18	53700346	53725742	-	MYPOP
19	21250000	21500000	0.389827	0.163885	1650	81.6099	ENSBTAG00000000827	ENSBTAT00000001093	19	21308239	21363144	+	TAOK1
19	21250000	21500000	0.389827	0.163885	1650	81.6099	ENSBTAG00000001119	ENSBTAT00000001489	19	21409208	21425398	+	ANKRD13B
19	21250000	21500000	0.389827	0.163885	1650	81.6099	ENSBTAG00000001120	ENSBTAT00000001490	19	21426533	21434772	-	CORO6
19	21250000	21500000	0.389827	0.163885	1650	81.6099	ENSBTAG00000011011	ENSBTAT00000014625	19	21443600	21499794	-	SSH2
19	21250000	21500000	0.389827	0.163885	1650	81.6099	ENSBTAG00000012040	ENSBTAT00000015973	19	21391293	21400011	-	GIT1
19	21250000	21500000	0.389827	0.163885	1650	81.6099	ENSBTAG00000014687	ENSBTAT00000019549	19	21385501	21389754	+	TP53I13
19	21250000	21500000	0.389827	0.163885	1650	81.6099	ENSBTAG00000025167	ENSBTAT00000035254	19	21378077	21382996	-	ABHD15
19	26750000	27000000	0.413643	0.157315	1878	89.7888	ENSBTAG00000003699	ENSBTAT00000004817	19	26968018	26975114	-	ZFP3
19	26750000	27000000	0.413643	0.157315	1878	89.7888	ENSBTAG00000011505	ENSBTAT00000015290	19	26759902	26870523	-	RABEP1
19	26750000	27000000	0.413643	0.157315	1878	89.7888	ENSBTAG00000011507	ENSBTAT00000001625	19	26738050	26759710	+	NUP88
19	26750000	27000000	0.413643	0.157315	1878	89.7888	ENSBTAG00000013906	ENSBTAT00000018471	19	26949113	26950507	+
19	26750000	27000000	0.413643	0.157315	1878	89.7888	ENSBTAG00000035975	ENSBTAT00000050472	19	26916675	26922987	+	SCIMP
19	27000000	27250000	0.441727	0.165914	1190	90.7817	ENSBTAG00000001349	ENSBTAT00000001780	19	27014446	27043780	-	KIF1C
19	27000000	27250000	0.441727	0.165914	1190	90.7817	ENSBTAG00000003733	ENSBTAT00000004861	19	27210648	27216974	-	TM4SF5
19	27000000	27250000	0.441727	0.165914	1190	90.7817	ENSBTAG00000004907	ENSBTAT00000017318	19	27123625	27170653	-	MINK1
19	27000000	27250000	0.441727	0.165914	1190	90.7817	ENSBTAG00000004908	ENSBTAT00000045415	19	27118517	27123114	+	CHRNE	Myasthenic syndrome congenital
19	27000000	27250000	0.441727	0.165914	1190	90.7817	ENSBTAG00000004909	ENSBTAT00000006460	19	27094265	27096217	-	GP1BA
19	27000000	27250000	0.441727	0.165914	1190	90.7817	ENSBTAG00000004910	ENSBTAT00000035225	19	27089299	27092026	+	SLC25A11
19	27000000	27250000	0.441727	0.165914	1190	90.7817	ENSBTAG00000004913	ENSBTAT00000006464	19	27085162	27087524	-
19	27000000	27250000	0.441727	0.165914	1190	90.7817	ENSBTAG00000004915	ENSBTAT00000006465	19	27081319	27084643	+
19	27000000	27250000	0.441727	0.165914	1190	90.7817	ENSBTAG00000005534	ENSBTAT00000007278	19	27073498	27078655	-	ENO3
19	27000000	27250000	0.441727	0.165914	1190	90.7817	ENSBTAG00000008590	ENSBTAT00000011329	19	27068573	27072718	+	SPAG7
19	27000000	27250000	0.441727	0.165914	1190	90.7817	ENSBTAG00000008591	ENSBTAT00000011330	19	27054328	27067739	+	CAMTA2
19	27000000	27250000	0.441727	0.165914	1190	90.7817	ENSBTAG00000008593	ENSBTAT00000011332	19	27047777	27052238	+	INCA1
19	27000000	27250000	0.441727	0.165914	1190	90.7817	ENSBTAG00000013390	ENSBTAT00000017816	19	27198593	27200805	-	PSMB6
19	27000000	27250000	0.441727	0.165914	1190	90.7817	ENSBTAG00000013392	ENSBTAT00000035237	19	27177560	27189861	-	PLD2
19	27000000	27250000	0.441727	0.165914	1190	90.7817	ENSBTAG00000018316	ENSBTAT00000045384	19	27243300	27248391	-	ZMYND15
19	27000000	27250000	0.441727	0.165914	1190	90.7817	ENSBTAG00000031998	ENSBTAT00000024371	19	27249528	27253097	+	CXCL16
19	27000000	27250000	0.441727	0.165914	1190	90.7817	ENSBTAG00000045946	ENSBTAT00000064861	19	27208469	27209491	+	VMO1
19	27000000	27250000	0.441727	0.165914	1190	90.7817	ENSBTAG00000047992	ENSBTAT00000064961	19	27121211	27121973	-	C17orf107
19	27000000	27250000	0.441727	0.165914	1190	90.7817	ENSBTAG00000048034	ENSBTAT00000063979	19	27204703	27206013	+	GLTPD2
19	27250000	27500000	0.505635	0.173519	1533	97.8029	ENSBTAG00000011990	ENSBTAT00000015911	19	27331075	27339653	+	ALOX15
19	27250000	27500000	0.505635	0.173519	1533	97.8029	ENSBTAG00000017895	ENSBTAT00000023785	19	27466190	27471041	-	CLEC10A
19	27250000	27500000	0.505635	0.173519	1533	97.8029	ENSBTAG00000017895	ENSBTAT00000054378	19	27466190	27471041	-	CLEC10A
19	27250000	27500000	0.505635	0.173519	1533	97.8029	ENSBTAG00000018314	ENSBTAT00000024370	19	27253471	27255303	-	MED11
19	27250000	27500000	0.505635	0.173519	1533	97.8029	ENSBTAG00000018315	ENSBTAT00000028337	19	27281925	27303514	+	PELP1
19	27250000	27500000	0.505635	0.173519	1533	97.8029	ENSBTAG00000020852	ENSBTAT00000045268	19	27459410	27461845	-	SLC16A11
19	27250000	27500000	0.505635	0.173519	1533	97.8029	ENSBTAG00000020852	ENSBTAT00000065352	19	27459410	27461845	-	SLC16A11
19	27250000	27500000	0.505635	0.173519	1533	97.8029	ENSBTAG00000020853	ENSBTAT00000027786	19	27455597	27459088	+	SLC16A13
19	27250000	27500000	0.505635	0.173519	1533	97.8029	ENSBTAG00000020854	ENSBTAT00000027787	19	27447122	27451108	+	BCL6B
19	27250000	27500000	0.505635	0.173519	1533	97.8029	ENSBTAG00000021931	ENSBTAT00000029238	19	27438490	27441264	+
19	27250000	27500000	0.505635	0.173519	1533	97.8029	ENSBTAG00000021932	ENSBTAT00000029239	19	27436503	27438226	+	RNASEK
19	27250000	27500000	0.505635	0.173519	1533	97.8029	ENSBTAG00000021933	ENSBTAT00000029240	19	27421125	27434258	+	ALOX12
19	27250000	27500000	0.505635	0.173519	1533	97.8029	ENSBTAG00000025101	ENSBTAT00000035098	19	27490118	27500094	-	ASGR2
19	27250000	27500000	0.505635	0.173519	1533	97.8029	ENSBTAG00000031933	ENSBTAT00000045286	19	27361427	27370256	+
19	27250000	27500000	0.505635	0.173519	1533	97.8029	ENSBTAG00000031998	ENSBTAT00000024371	19	27249528	27253097	+	CXCL16
19	27250000	27500000	0.505635	0.173519	1533	97.8029	ENSBTAG00000035587	ENSBTAT00000050078	19	27268438	27276816	-	ARRB2
19	27500000	27750000	0.511297	0.178437	738	96.5184	ENSBTAG00000002018	ENSBTAT00000002616	19	27648382	27653256	+	EIF5A
19	27500000	27750000	0.511297	0.178437	738	96.5184	ENSBTAG00000002564	ENSBTAT00000003326	19	27543283	27565410	-	DLG4
19	27500000	27750000	0.511297	0.178437	738	96.5184	ENSBTAG00000003072	ENSBTAT00000003999	19	27568181	27573378	+	ACADVL
19	27500000	27750000	0.511297	0.178437	738	96.5184	ENSBTAG00000003075	ENSBTAT00000004002	19	27574027	27581405	-	DVL2
19	27500000	27750000	0.511297	0.178437	738	96.5184	ENSBTAG00000009126	ENSBTAT00000012026	19	27622773	27628780	-	YBX2
19	27500000	27750000	0.511297	0.178437	738	96.5184	ENSBTAG00000009190	ENSBTAT00000012109	19	27616793	27621455	+	SLC2A4
19	27500000	27750000	0.511297	0.178437	738	96.5184	ENSBTAG00000010513	ENSBTAT00000013888	19	27653444	27656067	-	GPS2
19	27500000	27750000	0.511297	0.178437	738	96.5184	ENSBTAG00000010519	ENSBTAT00000045089	19	27656328	27668154	-
19	27500000	27750000	0.511297	0.178437	738	96.5184	ENSBTAG00000010527	ENSBTAT00000035087	19	27673004	27684649	+	ACAP1
19	27500000	27750000	0.511297	0.178437	738	96.5184	ENSBTAG00000010532	ENSBTAT00000013923	19	27685379	27688137	+	KCTD11
19	27500000	27750000	0.511297	0.178437	738	96.5184	ENSBTAG00000012071	ENSBTAT00000016010	19	27529097	27532634	-	ASGR1
19	27500000	27750000	0.511297	0.178437	738	96.5184	ENSBTAG00000014881	ENSBTAT00000019811	19	27582170	27585794	-	PHF23
19	27500000	27750000	0.511297	0.178437	738	96.5184	ENSBTAG00000014881	ENSBTAT00000063693	19	27582170	27585794	-	PHF23
19	27500000	27750000	0.511297	0.178437	738	96.5184	ENSBTAG00000014883	ENSBTAT00000019814	19	27586886	27588815	-	GABARAP
19	27500000	27750000	0.511297	0.178437	738	96.5184	ENSBTAG00000017739	ENSBTAT00000023593	19	27700503	27706189	+	TNK1
19	27500000	27750000	0.511297	0.178437	738	96.5184	ENSBTAG00000017747	ENSBTAT00000023596	19	27706379	27710913	-	TMEM256-PLSCR3
19	27500000	27750000	0.511297	0.178437	738	96.5184	ENSBTAG00000019443	ENSBTAT00000025896	19	27589896	27596032	-	CTDNEP1
19	27500000	27750000	0.511297	0.178437	738	96.5184	ENSBTAG00000019446	ENSBTAT00000025904	19	27596778	27602464	+	ELP5
19	27500000	27750000	0.511297	0.178437	738	96.5184	ENSBTAG00000019448	ENSBTAT00000025906	19	27602595	27604817	-	CLDN7
19	27500000	27750000	0.511297	0.178437	738	96.5184	ENSBTAG00000020252	ENSBTAT00000026987	19	27727925	27733393	+	NLGN2
19	27500000	27750000	0.511297	0.178437	738	96.5184	ENSBTAG00000020253	ENSBTAT00000045004	19	27733908	27735191	+	SPEM1
19	27500000	27750000	0.511297	0.178437	738	96.5184	ENSBTAG00000025101	ENSBTAT00000035098	19	27490118	27500094	-	ASGR2
19	27500000	27750000	0.511297	0.178437	738	96.5184	ENSBTAG00000031737	ENSBTAT00000025621	19	27747547	27749621	+	TMEM102
19	27500000	27750000	0.511297	0.178437	738	96.5184	ENSBTAG00000031752	ENSBTAT00000023810	19	27714471	27715619	-
19	27500000	27750000	0.511297	0.178437	738	96.5184	ENSBTAG00000045892	ENSBTAT00000064525	19	27669262	27672230	+
19	27750000	28000000	0.431082	0.137518	1226	103.259	ENSBTAG00000000130	ENSBTAT00000000141	19	27901945	27904808	+	TNFSF13
19	27750000	28000000	0.431082	0.137518	1226	103.259	ENSBTAG00000000131	ENSBTAT00000000143	19	27906586	27914530	+
19	27750000	28000000	0.431082	0.137518	1226	103.259	ENSBTAG00000000132	ENSBTAT00000000144	19	27915413	27921421	+	EIF4A1
19	27750000	28000000	0.431082	0.137518	1226	103.259	ENSBTAG00000000133	ENSBTAT00000000146	19	27921927	27923997	+	CD68
19	27750000	28000000	0.431082	0.137518	1226	103.259	ENSBTAG00000000134	ENSBTAT00000000147	19	27925701	27929096	+	MPDU1
19	27750000	28000000	0.431082	0.137518	1226	103.259	ENSBTAG00000001069	ENSBTAT00000001420	19	27985495	27997841	-	TP53
19	27750000	28000000	0.431082	0.137518	1226	103.259	ENSBTAG00000001071	ENSBTAT00000001421	19	27998930	28010744	+	WRAP53
19	27750000	28000000	0.431082	0.137518	1226	103.259	ENSBTAG00000004222	ENSBTAT00000005531	19	27953739	27955396	-	SAT2
19	27750000	28000000	0.431082	0.137518	1226	103.259	ENSBTAG00000004226	ENSBTAT00000005537	19	27955573	27960099	+	SHBG	Abortion due to haplotype MH1
19	27750000	28000000	0.431082	0.137518	1226	103.259	ENSBTAG00000005461	ENSBTAT00000007184	19	27929104	27930911	-	SOX15
19	27750000	28000000	0.431082	0.137518	1226	103.259	ENSBTAG00000005462	ENSBTAT00000007185	19	27932717	27940208	-	FXR2
19	27750000	28000000	0.431082	0.137518	1226	103.259	ENSBTAG00000008289	ENSBTAT00000010907	19	27769639	27773345	-	ZBTB4
19	27750000	28000000	0.431082	0.137518	1226	103.259	ENSBTAG00000013680	ENSBTAT00000018181	19	27973743	27978543	+	ATP1B2
19	27750000	28000000	0.431082	0.137518	1226	103.259	ENSBTAG00000019241	ENSBTAT00000025622	19	27751729	27755716	+	FGF11
19	27750000	28000000	0.431082	0.137518	1226	103.259	ENSBTAG00000019242	ENSBTAT00000025624	19	27757183	27766382	+	CHRNB1	Arthrogryposis multiplex congenita CHRNB1
19	27750000	28000000	0.431082	0.137518	1226	103.259	ENSBTAG00000031725	ENSBTAT00000045584	19	27893175	27901018	+	TNFSF12
19	27750000	28000000	0.431082	0.137518	1226	103.259	ENSBTAG00000046765	ENSBTAT00000064788	19	27786959	27814917	+	POLR2A
19	28000000	28250000	0.661083	0.167983	782	118.953	ENSBTAG00000001071	ENSBTAT00000001421	19	27998930	28010744	+	WRAP53
19	28000000	28250000	0.661083	0.167983	782	118.953	ENSBTAG00000008605	ENSBTAT00000006277	19	28027092	28134582	+	DNAH2
19	28000000	28250000	0.661083	0.167983	782	118.953	ENSBTAG00000014377	ENSBTAT00000019119	19	28185822	28206741	+	CHD3
19	28000000	28250000	0.661083	0.167983	782	118.953	ENSBTAG00000014693	ENSBTAT00000019555	19	28156792	28157769	+	TMEM88
19	28000000	28250000	0.661083	0.167983	782	118.953	ENSBTAG00000014695	ENSBTAT00000019556	19	28158382	28159607	-	NAA38
19	28000000	28250000	0.661083	0.167983	782	118.953	ENSBTAG00000014696	ENSBTAT00000019561	19	28159800	28161241	+	CYB5D1
19	28000000	28250000	0.661083	0.167983	782	118.953	ENSBTAG00000014940	ENSBTAT00000019888	19	28214105	28220774	-	KCNAB3
19	28000000	28250000	0.661083	0.167983	782	118.953	ENSBTAG00000037604	ENSBTAT00000001422	19	28012878	28016763	+	EFNB3
19	28000000	28250000	0.661083	0.167983	782	118.953	ENSBTAG00000047214	ENSBTAT00000065281	19	28221790	28223283	-	TRAPPC1
19	28000000	28250000	0.661083	0.167983	782	118.953	ENSBTAG00000047756	ENSBTAT00000064781	19	28224425	28238427	+	CNTROB
19	28000000	28250000	0.661083	0.167983	782	118.953	ENSBTAG00000048062	ENSBTAT00000063022	19	28147259	28155406	+	KDM6B
19	28250000	28500000	0.528838	0.208451	1242	86.9096	ENSBTAG00000001702	ENSBTAT00000002231	19	28432877	28435112	-	TMEM107
19	28250000	28500000	0.528838	0.208451	1242	86.9096	ENSBTAG00000001711	ENSBTAT00000002241	19	28443498	28445326	-
19	28250000	28500000	0.528838	0.208451	1242	86.9096	ENSBTAG00000001717	ENSBTAT00000002250	19	28447634	28452478	-	AURKB
19	28250000	28500000	0.528838	0.208451	1242	86.9096	ENSBTAG00000003889	ENSBTAT00000005076	19	28390594	28399600	-	PER1
19	28250000	28500000	0.528838	0.208451	1242	86.9096	ENSBTAG00000003891	ENSBTAT00000005078	19	28408302	28410747	-	VAMP2	cytochrome complex assembly
19	28250000	28500000	0.528838	0.208451	1242	86.9096	ENSBTAG00000003891	ENSBTAT00000005078	19	28408302	28410747	-	VAMP2	membrane raft distribution
19	28250000	28500000	0.528838	0.208451	1242	86.9096	ENSBTAG00000003891	ENSBTAT00000005078	19	28408302	28410747	-	VAMP2	negative regulation of nitric oxide mediated signal transduction
19	28250000	28500000	0.528838	0.208451	1242	86.9096	ENSBTAG00000003891	ENSBTAT00000005078	19	28408302	28410747	-	VAMP2	vasodilation
19	28250000	28500000	0.528838	0.208451	1242	86.9096	ENSBTAG00000003891	ENSBTAT00000005078	19	28408302	28410747	-	VAMP2	vesicle fusion
19	28250000	28500000	0.528838	0.208451	1242	86.9096	ENSBTAG00000007117	ENSBTAT00000044661	19	28466248	28483634	-	CTC1
19	28250000	28500000	0.528838	0.208451	1242	86.9096	ENSBTAG00000008773	ENSBTAT00000011564	19	28274099	28288583	+	GUCY2D
19	28250000	28500000	0.528838	0.208451	1242	86.9096	ENSBTAG00000008779	ENSBTAT00000011570	19	28306791	28315515	+	ALOX15B
19	28250000	28500000	0.528838	0.208451	1242	86.9096	ENSBTAG00000008779	ENSBTAT00000034910	19	28306791	28315515	+	ALOX15B
19	28250000	28500000	0.528838	0.208451	1242	86.9096	ENSBTAG00000012436	ENSBTAT00000016506	19	28375017	28377490	-	HES7
19	28250000	28500000	0.528838	0.208451	1242	86.9096	ENSBTAG00000012475	ENSBTAT00000016553	19	28329831	28341331	-	ALOX12B
19	28250000	28500000	0.528838	0.208451	1242	86.9096	ENSBTAG00000012478	ENSBTAT00000034913	19	28351723	28371440	-	ALOXE3
19	28250000	28500000	0.528838	0.208451	1242	86.9096	ENSBTAG00000031509	ENSBTAT00000044654	19	28498629	28511705	+	PFAS
19	28750000	29000000	0.394123	0.164314	2410	82.3046	ENSBTAG00000005978	ENSBTAT00000007845	19	28975559	29001212	-	PIK3R5
19	28750000	29000000	0.394123	0.164314	2410	82.3046	ENSBTAG00000005978	ENSBTAT00000063724	19	28975559	29001212	-	PIK3R5
19	28750000	29000000	0.394123	0.164314	2410	82.3046	ENSBTAG00000005978	ENSBTAT00000065956	19	28975559	29001212	-	PIK3R5
19	28750000	29000000	0.394123	0.164314	2410	82.3046	ENSBTAG00000016344	ENSBTAT00000021739	19	28913867	28961787	-	PIK3R6
19	28750000	29000000	0.394123	0.164314	2410	82.3046	ENSBTAG00000018416	ENSBTAT00000024503	19	28873595	28886401	-	CCDC42
19	28750000	29000000	0.394123	0.164314	2410	82.3046	ENSBTAG00000021151	ENSBTAT00000028188	19	28680825	28800880	-	MYH10
19	28750000	29000000	0.394123	0.164314	2410	82.3046	ENSBTAG00000039012	ENSBTAT00000054541	19	28908996	28911151	-
19	29000000	29250000	0.381044	0.161726	2033	80.8145	ENSBTAG00000005978	ENSBTAT00000007845	19	28975559	29001212	-	PIK3R5
19	29000000	29250000	0.381044	0.161726	2033	80.8145	ENSBTAG00000005978	ENSBTAT00000063724	19	28975559	29001212	-	PIK3R5
19	29000000	29250000	0.381044	0.161726	2033	80.8145	ENSBTAG00000005978	ENSBTAT00000065956	19	28975559	29001212	-	PIK3R5
19	29000000	29250000	0.381044	0.161726	2033	80.8145	ENSBTAG00000012137	ENSBTAT00000016103	19	29084419	29269338	+	NTN1
19	31000000	31250000	0.366075	0.155122	2531	80.9493	ENSBTAG00000022509	ENSBTAT00000006131	19	30963518	31248936	+	DNAH9
19	31000000	31250000	0.366075	0.155122	2531	80.9493	ENSBTAG00000022509	ENSBTAT00000066087	19	30963518	31248936	+	DNAH9
19	31250000	31500000	0.49267	0.16084	2148	101.553	ENSBTAG00000004675	ENSBTAT00000006133	19	31251615	31262941	-	ZNF18
19	31250000	31500000	0.49267	0.16084	2148	101.553	ENSBTAG00000012103	ENSBTAT00000044085	19	31284737	31363093	+	MAP2K4
19	33750000	34000000	0.392868	0.171012	1616	78.689	ENSBTAG00000003014	ENSBTAT00000003922	19	33816540	33834542	-	TRPV2
19	33750000	34000000	0.392868	0.171012	1616	78.689	ENSBTAG00000013271	ENSBTAT00000061343	19	33945404	34043863	+	NCOR1
19	33750000	34000000	0.392868	0.171012	1616	78.689	ENSBTAG00000013273	ENSBTAT00000017653	19	33888404	33930428	-	PIGL
19	33750000	34000000	0.392868	0.171012	1616	78.689	ENSBTAG00000013274	ENSBTAT00000017654	19	33878366	33886577	+	CENPV
19	33750000	34000000	0.392868	0.171012	1616	78.689	ENSBTAG00000013274	ENSBTAT00000065404	19	33878366	33886577	+	CENPV
19	33750000	34000000	0.392868	0.171012	1616	78.689	ENSBTAG00000017246	ENSBTAT00000022919	19	33853788	33855685	-
19	33750000	34000000	0.392868	0.171012	1616	78.689	ENSBTAG00000025078	ENSBTAT00000035050	19	33778487	33811728	+	LRRC75A
19	34000000	34250000	0.450087	0.150758	1393	99.6358	ENSBTAG00000000928	ENSBTAT00000035035	19	34124435	34195907	-	SPECC1
19	34000000	34250000	0.450087	0.150758	1393	99.6358	ENSBTAG00000007581	ENSBTAT00000009974	19	34084460	34104983	-	ADORA2B
19	34000000	34250000	0.450087	0.150758	1393	99.6358	ENSBTAG00000013270	ENSBTAT00000035038	19	34045472	34074639	-	TTC19
19	34000000	34250000	0.450087	0.150758	1393	99.6358	ENSBTAG00000013271	ENSBTAT00000061343	19	33945404	34043863	+	NCOR1
19	34000000	34250000	0.450087	0.150758	1393	99.6358	ENSBTAG00000044099	ENSBTAT00000061099	19	34074736	34084350	+	ZSWIM7
19	34250000	34500000	0.442787	0.160939	1624	93.3697	ENSBTAG00000003439	ENSBTAT00000043861	19	34343306	34386583	+	AKAP10
19	34250000	34500000	0.442787	0.160939	1624	93.3697	ENSBTAG00000003439	ENSBTAT00000053492	19	34343306	34386583	+	AKAP10
19	34250000	34500000	0.442787	0.160939	1624	93.3697	ENSBTAG00000021113	ENSBTAT00000028125	19	34483124	34489156	+	ALDH3A1
19	34250000	34500000	0.442787	0.160939	1624	93.3697	ENSBTAG00000030977	ENSBTAT00000004466	19	34405539	34463318	+	ULK2
19	34250000	34500000	0.442787	0.160939	1624	93.3697	ENSBTAG00000030977	ENSBTAT00000029701	19	34405539	34463318	+	ULK2
19	34500000	34750000	0.424663	0.180913	1937	80.5017	ENSBTAG00000000540	ENSBTAT00000000703	19	34668035	34672049	-	RNF112
19	34500000	34750000	0.424663	0.180913	1937	80.5017	ENSBTAG00000001014	ENSBTAT00000001347	19	34687988	34693036	-	MAPK7
19	34500000	34750000	0.424663	0.180913	1937	80.5017	ENSBTAG00000006187	ENSBTAT00000008130	19	34685357	34687892	+	MFAP4
19	34500000	34750000	0.424663	0.180913	1937	80.5017	ENSBTAG00000016544	ENSBTAT00000022003	19	34589774	34619450	-	SLC47A1
19	34500000	34750000	0.424663	0.180913	1937	80.5017	ENSBTAG00000017771	ENSBTAT00000023644	19	34721003	34771507	-	EPN2
19	34500000	34750000	0.424663	0.180913	1937	80.5017	ENSBTAG00000017790	ENSBTAT00000023655	19	34709547	34717882	+	B9D1
19	34500000	34750000	0.424663	0.180913	1937	80.5017	ENSBTAG00000017790	ENSBTAT00000052601	19	34709547	34717882	+	B9D1
19	34500000	34750000	0.424663	0.180913	1937	80.5017	ENSBTAG00000038548	ENSBTAT00000054144	19	34503724	34521108	+	SLC47A2
19	34500000	34750000	0.424663	0.180913	1937	80.5017	ENSBTAG00000039161	ENSBTAT00000056266	19	34522835	34538828	-	ALDH3A2
19	34750000	35000000	0.561	0.167137	1103	108.184	ENSBTAG00000003700	ENSBTAT00000004823	19	34817325	34872403	-	SLC5A10
19	34750000	35000000	0.561	0.167137	1103	108.184	ENSBTAG00000003705	ENSBTAT00000004828	19	34832961	34860869	+	FAM83G
19	34750000	35000000	0.561	0.167137	1103	108.184	ENSBTAG00000003707	ENSBTAT00000043796	19	34796322	34817309	+
19	34750000	35000000	0.561	0.167137	1103	108.184	ENSBTAG00000014858	ENSBTAT00000019786	19	34878438	34899068	-	PRPSAP2
19	34750000	35000000	0.561	0.167137	1103	108.184	ENSBTAG00000016161	ENSBTAT00000021517	19	34989027	35000650	+	FLII
19	34750000	35000000	0.561	0.167137	1103	108.184	ENSBTAG00000017081	ENSBTAT00000022714	19	34984928	34986841	-	MIEF2
19	34750000	35000000	0.561	0.167137	1103	108.184	ENSBTAG00000017087	ENSBTAT00000022721	19	34961467	34981886	+	TOP3A
19	34750000	35000000	0.561	0.167137	1103	108.184	ENSBTAG00000017090	ENSBTAT00000022723	19	34932550	34960757	-	SMCR8
19	34750000	35000000	0.561	0.167137	1103	108.184	ENSBTAG00000017094	ENSBTAT00000022732	19	34914351	34929459	+	SHMT1
19	34750000	35000000	0.561	0.167137	1103	108.184	ENSBTAG00000017771	ENSBTAT00000023644	19	34721003	34771507	-	EPN2
19	35000000	35250000	0.60785	0.193677	1143	103.346	ENSBTAG00000003983	ENSBTAT00000005206	19	35158487	35228878	+	TOM1L2
19	35000000	35250000	0.60785	0.193677	1143	103.346	ENSBTAG00000003983	ENSBTAT00000005210	19	35158487	35228878	+	TOM1L2
19	35000000	35250000	0.60785	0.193677	1143	103.346	ENSBTAG00000004635	ENSBTAT00000006080	19	35000625	35015449	-	LLGL1
19	35000000	35250000	0.60785	0.193677	1143	103.346	ENSBTAG00000004635	ENSBTAT00000043699	19	35000625	35015449	-	LLGL1
19	35000000	35250000	0.60785	0.193677	1143	103.346	ENSBTAG00000006517	ENSBTAT00000008544	19	35099135	35107937	-	DRG2
19	35000000	35250000	0.60785	0.193677	1143	103.346	ENSBTAG00000006520	ENSBTAT00000035016	19	35047309	35093223	-	MYO15A
19	35000000	35250000	0.60785	0.193677	1143	103.346	ENSBTAG00000007884	ENSBTAT00000010372	19	35234637	35250672	+	SREBF1
19	35000000	35250000	0.60785	0.193677	1143	103.346	ENSBTAG00000008798	ENSBTAT00000011591	19	35137978	35158072	-	DRC3
19	35000000	35250000	0.60785	0.193677	1143	103.346	ENSBTAG00000008801	ENSBTAT00000011594	19	35125880	35137513	+	ATPAF2
19	35000000	35250000	0.60785	0.193677	1143	103.346	ENSBTAG00000008802	ENSBTAT00000011595	19	35111312	35125579	-	GID4
19	35000000	35250000	0.60785	0.193677	1143	103.346	ENSBTAG00000016161	ENSBTAT00000021517	19	34989027	35000650	+	FLII
19	35000000	35250000	0.60785	0.193677	1143	103.346	ENSBTAG00000025046	ENSBTAT00000034976	19	35025249	35041293	-	ALKBH5
19	39250000	39500000	0.406793	0.171697	1400	81.2793	ENSBTAG00000001832	ENSBTAT00000002395	19	39245741	39251565	+	MRPL10
19	39250000	39500000	0.406793	0.171697	1400	81.2793	ENSBTAG00000006586	ENSBTAT00000008650	19	39409895	39431772	-	KPNB1
19	39250000	39500000	0.406793	0.171697	1400	81.2793	ENSBTAG00000011280	ENSBTAT00000043249	19	39384855	39401009	-	TBKBP1
19	39250000	39500000	0.406793	0.171697	1400	81.2793	ENSBTAG00000011435	ENSBTAT00000015199	19	39460692	39564822	-	NPEPPS
19	39250000	39500000	0.406793	0.171697	1400	81.2793	ENSBTAG00000013523	ENSBTAT00000017982	19	39254140	39265047	+	OSBPL7
19	39250000	39500000	0.406793	0.171697	1400	81.2793	ENSBTAG00000013740	ENSBTAT00000018253	19	39194570	39296546	-	SP2
19	39250000	39500000	0.406793	0.171697	1400	81.2793	ENSBTAG00000013740	ENSBTAT00000064585	19	39194570	39296546	-	SP2
19	39250000	39500000	0.406793	0.171697	1400	81.2793	ENSBTAG00000014199	ENSBTAT00000018875	19	39351741	39363523	-	TBX21
19	40250000	40500000	0.401878	0.154016	989	89.1758	ENSBTAG00000002035	ENSBTAT00000002636	19	40319250	40325150	+	ARL5C
19	40250000	40500000	0.401878	0.154016	989	89.1758	ENSBTAG00000002036	ENSBTAT00000002640	19	40298255	40312857	+	CACNB1
19	40250000	40500000	0.401878	0.154016	989	89.1758	ENSBTAG00000002036	ENSBTAT00000043189	19	40298255	40312857	+	CACNB1
19	40250000	40500000	0.401878	0.154016	989	89.1758	ENSBTAG00000002060	ENSBTAT00000002666	19	40332947	40334703	+	RPL19
19	40250000	40500000	0.401878	0.154016	989	89.1758	ENSBTAG00000008366	ENSBTAT00000011014	19	40340981	40352870	-	STAC2
19	40250000	40500000	0.401878	0.154016	989	89.1758	ENSBTAG00000008368	ENSBTAT00000011018	19	40363703	40372714	+
19	40250000	40500000	0.401878	0.154016	989	89.1758	ENSBTAG00000008371	ENSBTAT00000011020	19	40379412	40478817	-	FBXL20
19	40250000	40500000	0.401878	0.154016	989	89.1758	ENSBTAG00000013236	ENSBTAT00000061441	19	40495454	40516179	-	MED1
19	40250000	40500000	0.401878	0.154016	989	89.1758	ENSBTAG00000019347	ENSBTAT00000025765	19	40226036	40293157	-	PLXDC1
19	40500000	40750000	0.467843	0.139964	811	107.889	ENSBTAG00000004119	ENSBTAT00000005381	19	40634439	40635587	-	NEUROD2
19	40500000	40750000	0.467843	0.139964	811	107.889	ENSBTAG00000006035	ENSBTAT00000007930	19	40655222	40663767	+	PPP1R1B
19	40500000	40750000	0.467843	0.139964	811	107.889	ENSBTAG00000011729	ENSBTAT00000015578	19	40664260	40688903	+	STARD3
19	40500000	40750000	0.467843	0.139964	811	107.889	ENSBTAG00000011730	ENSBTAT00000015579	19	40691138	40692346	+	TCAP
19	40500000	40750000	0.467843	0.139964	811	107.889	ENSBTAG00000011731	ENSBTAT00000034876	19	40694079	40695765	+	PNMT
19	40500000	40750000	0.467843	0.139964	811	107.889	ENSBTAG00000011731	ENSBTAT00000065469	19	40694079	40695765	+	PNMT
19	40500000	40750000	0.467843	0.139964	811	107.889	ENSBTAG00000011732	ENSBTAT00000034874	19	40696351	40710279	-	PGAP3
19	40500000	40750000	0.467843	0.139964	811	107.889	ENSBTAG00000013236	ENSBTAT00000061441	19	40495454	40516179	-	MED1
19	40500000	40750000	0.467843	0.139964	811	107.889	ENSBTAG00000013238	ENSBTAT00000002005	19	40528317	40566472	+	CDK12
19	40500000	40750000	0.467843	0.139964	811	107.889	ENSBTAG00000021798	ENSBTAT00000029056	19	40722051	40745987	+	ERBB2
19	40500000	40750000	0.467843	0.139964	811	107.889	ENSBTAG00000021802	ENSBTAT00000029060	19	40747367	40748741	-	MIEN1
19	41000000	41250000	0.360085	0.152121	1012	81.2033	ENSBTAG00000006250	ENSBTAT00000008203	19	41084252	41106062	+	CASC3
19	41000000	41250000	0.360085	0.152121	1012	81.2033	ENSBTAG00000010375	ENSBTAT00000043093	19	41069311	41079135	+
19	41000000	41250000	0.360085	0.152121	1012	81.2033	ENSBTAG00000010384	ENSBTAT00000013706	19	41185975	41196948	+	CDC6
19	41000000	41250000	0.360085	0.152121	1012	81.2033	ENSBTAG00000010745	ENSBTAT00000014236	19	41017271	41042023	+	THRA
19	41000000	41250000	0.360085	0.152121	1012	81.2033	ENSBTAG00000012178	ENSBTAT00000016154	19	41040926	41048228	-	NR1D1
19	41000000	41250000	0.360085	0.152121	1012	81.2033	ENSBTAG00000012500	ENSBTAT00000016586	19	41210900	41249293	+	RARA
19	41000000	41250000	0.360085	0.152121	1012	81.2033	ENSBTAG00000015232	ENSBTAT00000020265	19	41109870	41122210	+	RAPGEFL1
19	41000000	41250000	0.360085	0.152121	1012	81.2033	ENSBTAG00000021468	ENSBTAT00000028616	19	40985698	41009183	-	MED24
19	41000000	41250000	0.360085	0.152121	1012	81.2033	ENSBTAG00000038126	ENSBTAT00000013695	19	41162358	41177893	+	WIPF2
19	42750000	43000000	0.424067	0.164102	1682	88.3983	ENSBTAG00000000665	ENSBTAT00000000875	19	42941042	42942287	-	HCRT
19	42750000	43000000	0.424067	0.164102	1682	88.3983	ENSBTAG00000000666	ENSBTAT00000000876	19	42946040	42949784	-	GHDC
19	42750000	43000000	0.424067	0.164102	1682	88.3983	ENSBTAG00000001195	ENSBTAT00000005335	19	42922699	42938502	-	KCNH4
19	42750000	43000000	0.424067	0.164102	1682	88.3983	ENSBTAG00000002654	ENSBTAT00000003437	19	42781320	42809906	-	DNAJC7
19	42750000	43000000	0.424067	0.164102	1682	88.3983	ENSBTAG00000002657	ENSBTAT00000003442	19	42812569	42816762	+	NKIRAS2
19	42750000	43000000	0.424067	0.164102	1682	88.3983	ENSBTAG00000006982	ENSBTAT00000015581	19	42898002	42903081	-
19	42750000	43000000	0.424067	0.164102	1682	88.3983	ENSBTAG00000010125	ENSBTAT00000012497	19	42960226	42996671	-	STAT5B
19	42750000	43000000	0.424067	0.164102	1682	88.3983	ENSBTAG00000013698	ENSBTAT00000018203	19	42749145	42771008	+	TTC25
19	42750000	43000000	0.424067	0.164102	1682	88.3983	ENSBTAG00000024979	ENSBTAT00000034833	19	42896709	42897222	+	HSPB9
19	42750000	43000000	0.424067	0.164102	1682	88.3983	ENSBTAG00000025762	ENSBTAT00000036420	19	42774249	42780091	+	CNP
19	42750000	43000000	0.424067	0.164102	1682	88.3983	ENSBTAG00000044019	ENSBTAT00000061193	19	42888854	42895399	-	KAT2A
19	42750000	43000000	0.424067	0.164102	1682	88.3983	ENSBTAG00000046162	ENSBTAT00000065588	19	42818405	42850694	-	ZNF385C
19	42750000	43000000	0.424067	0.164102	1682	88.3983	ENSBTAG00000046580	ENSBTAT00000065634	19	42877797	42888179	-	DHX58
19	42750000	43000000	0.424067	0.164102	1682	88.3983	ENSBTAG00000046580	ENSBTAT00000065738	19	42877797	42888179	-	DHX58
19	43000000	43250000	0.448127	0.140527	1930	104.509	ENSBTAG00000009496	ENSBTAT00000034831	19	43033597	43054075	+	STAT5A
19	43000000	43250000	0.448127	0.140527	1930	104.509	ENSBTAG00000019218	ENSBTAT00000025588	19	43201174	43251818	+	ATP6V0A1
19	43000000	43250000	0.448127	0.140527	1930	104.509	ENSBTAG00000019218	ENSBTAT00000046135	19	43201174	43251818	+	ATP6V0A1
19	43000000	43250000	0.448127	0.140527	1930	104.509	ENSBTAG00000021523	ENSBTAT00000028687	19	43056660	43132624	-	STAT3
19	43000000	43250000	0.448127	0.140527	1930	104.509	ENSBTAG00000039684	ENSBTAT00000055460	19	43148013	43162165	-	PTRF
19	43000000	43250000	0.448127	0.140527	1930	104.509	ENSBTAG00000039684	ENSBTAT00000061251	19	43148013	43162165	-	PTRF
19	43250000	43500000	0.432137	0.161716	1082	91.0734	ENSBTAG00000019090	ENSBTAT00000025419	19	43366278	43374706	-	PLEKHH3
19	43250000	43500000	0.432137	0.161716	1082	91.0734	ENSBTAG00000019095	ENSBTAT00000025420	19	43377279	43379246	-	CCR10
19	43250000	43500000	0.432137	0.161716	1082	91.0734	ENSBTAG00000019097	ENSBTAT00000025424	19	43380114	43394478	+	CNTNAP1
19	43250000	43500000	0.432137	0.161716	1082	91.0734	ENSBTAG00000019218	ENSBTAT00000025588	19	43201174	43251818	+	ATP6V0A1
19	43250000	43500000	0.432137	0.161716	1082	91.0734	ENSBTAG00000019218	ENSBTAT00000046135	19	43201174	43251818	+	ATP6V0A1
19	43250000	43500000	0.432137	0.161716	1082	91.0734	ENSBTAG00000019903	ENSBTAT00000034789	19	43441583	43443429	+	RAMP2
19	43250000	43500000	0.432137	0.161716	1082	91.0734	ENSBTAG00000019906	ENSBTAT00000026518	19	43446967	43451724	+	VPS25
19	43250000	43500000	0.432137	0.161716	1082	91.0734	ENSBTAG00000019907	ENSBTAT00000026519	19	43452812	43467553	+	WNK4
19	43250000	43500000	0.432137	0.161716	1082	91.0734	ENSBTAG00000019911	ENSBTAT00000026525	19	43468381	43469490	-	COA3
19	43250000	43500000	0.432137	0.161716	1082	91.0734	ENSBTAG00000019912	ENSBTAT00000026529	19	43469829	43478694	+	CNTD1
19	43250000	43500000	0.432137	0.161716	1082	91.0734	ENSBTAG00000019914	ENSBTAT00000026531	19	43479259	43489432	-	BECN1
19	43250000	43500000	0.432137	0.161716	1082	91.0734	ENSBTAG00000020907	ENSBTAT00000027851	19	43290562	43295238	-	PSMC3IP
19	43250000	43500000	0.432137	0.161716	1082	91.0734	ENSBTAG00000021918	ENSBTAT00000029222	19	43395930	43428213	-	EZH1
19	43250000	43500000	0.432137	0.161716	1082	91.0734	ENSBTAG00000030347	ENSBTAT00000042847	19	43360443	43365350	+	TUBG2
19	43250000	43500000	0.432137	0.161716	1082	91.0734	ENSBTAG00000032493	ENSBTAT00000046079	19	43298125	43316234	-	FAM134C
19	43250000	43500000	0.432137	0.161716	1082	91.0734	ENSBTAG00000046670	ENSBTAT00000065323	19	43283855	43290953	+	MLX
19	43250000	43500000	0.432137	0.161716	1082	91.0734	ENSBTAG00000046746	ENSBTAT00000027845	19	43279035	43283109	+	COASY
19	43250000	43500000	0.432137	0.161716	1082	91.0734	ENSBTAG00000047604	ENSBTAT00000064720	19	43268326	43270819	+	HSD17B1
19	43250000	43500000	0.432137	0.161716	1082	91.0734	ENSBTAG00000047956	ENSBTAT00000063695	19	43258822	43265801	+	NAGLU	Mucopolysaccharidosis IIIB
19	43250000	43500000	0.432137	0.161716	1082	91.0734	ENSBTAG00000048152	ENSBTAT00000064686	19	43316471	43321165	+
19	43500000	43750000	0.397807	0.166725	1851	81.8667	ENSBTAG00000001041	ENSBTAT00000001383	19	43555808	43559784	+
19	43500000	43750000	0.397807	0.166725	1851	81.8667	ENSBTAG00000007389	ENSBTAT00000009714	19	43673503	43687259	+	IFI35
19	43500000	43750000	0.397807	0.166725	1851	81.8667	ENSBTAG00000007390	ENSBTAT00000009715	19	43687403	43694870	-	VAT1
19	43500000	43750000	0.397807	0.166725	1851	81.8667	ENSBTAG00000007393	ENSBTAT00000009719	19	43696266	43700032	+	RND2
19	43500000	43750000	0.397807	0.166725	1851	81.8667	ENSBTAG00000010184	ENSBTAT00000013436	19	43590846	43601632	+	G6PC
19	43500000	43750000	0.397807	0.166725	1851	81.8667	ENSBTAG00000015136	ENSBTAT00000030485	19	43635376	43653182	-	PTGES3L-AARSD1
19	43500000	43750000	0.397807	0.166725	1851	81.8667	ENSBTAG00000015136	ENSBTAT00000030486	19	43635376	43653182	-	PTGES3L-AARSD1
19	43500000	43750000	0.397807	0.166725	1851	81.8667	ENSBTAG00000015136	ENSBTAT00000061242	19	43635376	43653182	-	PTGES3L-AARSD1
19	43500000	43750000	0.397807	0.166725	1851	81.8667	ENSBTAG00000015140	ENSBTAT00000020140	19	43653717	43661660	+	RUNDC1
19	43500000	43750000	0.397807	0.166725	1851	81.8667	ENSBTAG00000017441	ENSBTAT00000023183	19	43669374	43671655	+
19	43500000	43750000	0.397807	0.166725	1851	81.8667	ENSBTAG00000019918	ENSBTAT00000026535	19	43500418	43505335	+	PSME3
19	43500000	43750000	0.397807	0.166725	1851	81.8667	ENSBTAG00000022520	ENSBTAT00000011616	19	43714457	43783351	-	BRCA1
19	43500000	43750000	0.397807	0.166725	1851	81.8667	ENSBTAG00000030333	ENSBTAT00000042831	19	43514251	43544945	+
19	43500000	43750000	0.397807	0.166725	1851	81.8667	ENSBTAG00000030333	ENSBTAT00000052585	19	43514251	43544945	+
19	43500000	43750000	0.397807	0.166725	1851	81.8667	ENSBTAG00000030334	ENSBTAT00000042833	19	43508614	43513367	+	AOC2
19	43500000	43750000	0.397807	0.166725	1851	81.8667	ENSBTAG00000039321	ENSBTAT00000053949	19	43562851	43571700	+
19	43500000	43750000	0.397807	0.166725	1851	81.8667	ENSBTAG00000046264	ENSBTAT00000063986	19	43527203	43531702	+
19	44500000	44750000	0.640044	0.172067	1229	115.25	ENSBTAG00000001610	ENSBTAT00000002081	19	44692189	44708381	-	SLC4A1	Spherocytosis
19	44500000	44750000	0.640044	0.172067	1229	115.25	ENSBTAG00000001610	ENSBTAT00000002116	19	44692189	44708381	-	SLC4A1	Spherocytosis
19	44500000	44750000	0.640044	0.172067	1229	115.25	ENSBTAG00000001615	ENSBTAT00000002119	19	44742151	44751739	+	RUNDC3A
19	44500000	44750000	0.640044	0.172067	1229	115.25	ENSBTAG00000004464	ENSBTAT00000005861	19	44597496	44609787	+	C17orf53
19	44500000	44750000	0.640044	0.172067	1229	115.25	ENSBTAG00000005067	ENSBTAT00000034806	19	44648952	44660383	-	UBTF
19	44500000	44750000	0.640044	0.172067	1229	115.25	ENSBTAG00000016252	ENSBTAT00000021620	19	44509434	44529146	-	LSM12
19	44500000	44750000	0.640044	0.172067	1229	115.25	ENSBTAG00000016253	ENSBTAT00000021621	19	44531725	44536439	+	G6PC3
19	44500000	44750000	0.640044	0.172067	1229	115.25	ENSBTAG00000016254	ENSBTAT00000038317	19	44538303	44575554	-	HDAC5
19	44500000	44750000	0.640044	0.172067	1229	115.25	ENSBTAG00000016254	ENSBTAT00000061581	19	44538303	44575554	-	HDAC5
19	44500000	44750000	0.640044	0.172067	1229	115.25	ENSBTAG00000019658	ENSBTAT00000026197	19	44614052	44621587	+	ASB16
19	44500000	44750000	0.640044	0.172067	1229	115.25	ENSBTAG00000019660	ENSBTAT00000026199	19	44629959	44633906	+	TMUB2
19	44500000	44750000	0.640044	0.172067	1229	115.25	ENSBTAG00000019660	ENSBTAT00000034803	19	44629959	44633906	+	TMUB2
19	44500000	44750000	0.640044	0.172067	1229	115.25	ENSBTAG00000019662	ENSBTAT00000026201	19	44633620	44641644	-	ATXN7L3
19	44750000	45000000	0.585116	0.178294	1053	106.58	ENSBTAG00000001615	ENSBTAT00000002119	19	44742151	44751739	+	RUNDC3A
19	44750000	45000000	0.585116	0.178294	1053	106.58	ENSBTAG00000008165	ENSBTAT00000010738	19	44798081	44811145	-	ITGA2B
19	44750000	45000000	0.585116	0.178294	1053	106.58	ENSBTAG00000008165	ENSBTAT00000010741	19	44798081	44811145	-	ITGA2B
19	44750000	45000000	0.585116	0.178294	1053	106.58	ENSBTAG00000011447	ENSBTAT00000061535	19	44782788	44792763	-	FAM171A2
19	44750000	45000000	0.585116	0.178294	1053	106.58	ENSBTAG00000018823	ENSBTAT00000054338	19	44775157	44782140	+	GRN
19	44750000	45000000	0.585116	0.178294	1053	106.58	ENSBTAG00000019463	ENSBTAT00000025926	19	44752354	44756897	-	SLC25A39
19	44750000	45000000	0.585116	0.178294	1053	106.58	ENSBTAG00000020590	ENSBTAT00000027434	19	44954982	44956760	+	FZD2
19	44750000	45000000	0.585116	0.178294	1053	106.58	ENSBTAG00000038316	ENSBTAT00000061184	19	44817719	44889648	-	GPATCH8
19	45000000	45250000	0.410653	0.160151	2039	87.7716	ENSBTAG00000001735	ENSBTAT00000002276	19	45113921	45131794	+	ADAM11
19	45000000	45250000	0.410653	0.160151	2039	87.7716	ENSBTAG00000004036	ENSBTAT00000005277	19	45154679	45186611	-	GJC1
19	45000000	45250000	0.410653	0.160151	2039	87.7716	ENSBTAG00000005693	ENSBTAT00000007478	19	45052980	45062313	-	CCDC43
19	45000000	45250000	0.410653	0.160151	2039	87.7716	ENSBTAG00000005696	ENSBTAT00000007484	19	45074947	45103998	+	DBF4B
19	45000000	45250000	0.410653	0.160151	2039	87.7716	ENSBTAG00000013526	ENSBTAT00000017986	19	45197098	45233617	-	EFTUD2
19	45000000	45250000	0.410653	0.160151	2039	87.7716	ENSBTAG00000013529	ENSBTAT00000017990	19	45233934	45237988	+
19	45000000	45250000	0.410653	0.160151	2039	87.7716	ENSBTAG00000013529	ENSBTAT00000065358	19	45233934	45237988	+
19	45000000	45250000	0.410653	0.160151	2039	87.7716	ENSBTAG00000013529	ENSBTAT00000066081	19	45233934	45237988	+
19	45000000	45250000	0.410653	0.160151	2039	87.7716	ENSBTAG00000013532	ENSBTAT00000017992	19	45239328	45240593	+
19	45000000	45250000	0.410653	0.160151	2039	87.7716	ENSBTAG00000013534	ENSBTAT00000017997	19	45241325	45250609	-	GFAP
19	45000000	45250000	0.410653	0.160151	2039	87.7716	ENSBTAG00000016736	ENSBTAT00000022251	19	45194104	45196727	+	HIGD1B
19	45000000	45250000	0.410653	0.160151	2039	87.7716	ENSBTAG00000039485	ENSBTAT00000042938	19	45036709	45050178	+	MEIOC
19	46500000	46750000	0.442517	0.148156	2357	99.6697	ENSBTAG00000012564	ENSBTAT00000034753	19	46650344	46775847	-	KANSL1
19	46500000	46750000	0.442517	0.148156	2357	99.6697	ENSBTAG00000012564	ENSBTAT00000066075	19	46650344	46775847	-	KANSL1
19	46500000	46750000	0.442517	0.148156	2357	99.6697	ENSBTAG00000017512	ENSBTAT00000023284	19	46524375	46644713	+
19	46500000	46750000	0.442517	0.148156	2357	99.6697	ENSBTAG00000017512	ENSBTAT00000042687	19	46524375	46644713	+
19	46500000	46750000	0.442517	0.148156	2357	99.6697	ENSBTAG00000017512	ENSBTAT00000064492	19	46524375	46644713	+
19	46500000	46750000	0.442517	0.148156	2357	99.6697	ENSBTAG00000017512	ENSBTAT00000064966	19	46524375	46644713	+
19	46500000	46750000	0.442517	0.148156	2357	99.6697	ENSBTAG00000017512	ENSBTAT00000065483	19	46524375	46644713	+
19	46500000	46750000	0.442517	0.148156	2357	99.6697	ENSBTAG00000017512	ENSBTAT00000065509	19	46524375	46644713	+
19	46500000	46750000	0.442517	0.148156	2357	99.6697	ENSBTAG00000017512	ENSBTAT00000065660	19	46524375	46644713	+
19	46750000	47000000	0.503628	0.126719	1939	119.588	ENSBTAG00000002726	ENSBTAT00000003533	19	46844174	46901634	-	CDC27
19	46750000	47000000	0.503628	0.126719	1939	119.588	ENSBTAG00000009987	ENSBTAT00000013173	19	46968837	47027388	+
19	46750000	47000000	0.503628	0.126719	1939	119.588	ENSBTAG00000012564	ENSBTAT00000034753	19	46650344	46775847	-	KANSL1
19	46750000	47000000	0.503628	0.126719	1939	119.588	ENSBTAG00000012564	ENSBTAT00000066075	19	46650344	46775847	-	KANSL1
19	46750000	47000000	0.503628	0.126719	1939	119.588	ENSBTAG00000021916	ENSBTAT00000057007	19	46925386	46938601	+	MYL4
19	46750000	47000000	0.503628	0.126719	1939	119.588	ENSBTAG00000046260	ENSBTAT00000064125	19	46754052	46754429	+
19	47000000	47250000	0.459824	0.161032	2840	96.2516	ENSBTAG00000001621	ENSBTAT00000002128	19	47043850	47097593	+
19	47000000	47250000	0.459824	0.161032	2840	96.2516	ENSBTAG00000009987	ENSBTAT00000013173	19	46968837	47027388	+
19	47000000	47250000	0.459824	0.161032	2840	96.2516	ENSBTAG00000045837	ENSBTAT00000064481	19	47118377	47118757	-
19	47750000	48000000	0.409841	0.16687	2304	84.261	ENSBTAG00000004637	ENSBTAT00000006082	19	47759500	47850224	-	40238
19	48250000	48500000	0.454141	0.16834	2301	91.8264	ENSBTAG00000004249	ENSBTAT00000005565	19	48089631	48406633	+	TANC2
19	48250000	48500000	0.454141	0.16834	2301	91.8264	ENSBTAG00000016613	ENSBTAT00000022102	19	48490643	48513425	+	KCNH6
19	48250000	48500000	0.454141	0.16834	2301	91.8264	ENSBTAG00000020810	ENSBTAT00000027732	19	48414992	48419148	-	CYB561
19	48250000	48500000	0.454141	0.16834	2301	91.8264	ENSBTAG00000020810	ENSBTAT00000042727	19	48414992	48419148	-	CYB561
19	48250000	48500000	0.454141	0.16834	2301	91.8264	ENSBTAG00000024950	ENSBTAT00000061106	19	48447902	48467904	+	ACE
19	48250000	48500000	0.454141	0.16834	2301	91.8264	ENSBTAG00000038138	ENSBTAT00000054728	19	48476541	48487616	+
19	48250000	48500000	0.454141	0.16834	2301	91.8264	ENSBTAG00000047866	ENSBTAT00000057531	19	48447145	48447444	-
19	50250000	50500000	0.472361	0.177439	2835	90.7731	ENSBTAG00000004787	ENSBTAT00000006285	19	50243829	50258586	-	METRNL
19	50250000	50500000	0.472361	0.177439	2835	90.7731	ENSBTAG00000015406	ENSBTAT00000034744	19	50475196	50483968	+	ZNF750
19	50250000	50500000	0.472361	0.177439	2835	90.7731	ENSBTAG00000015414	ENSBTAT00000020484	19	50388667	50536976	-	TBCD
19	50250000	50500000	0.472361	0.177439	2835	90.7731	ENSBTAG00000015414	ENSBTAT00000055015	19	50388667	50536976	-	TBCD
19	51500000	51750000	0.478562	0.196078	847	83.7437	ENSBTAG00000000039	ENSBTAT00000000043	19	51585609	51591804	+	SIRT7
19	51500000	51750000	0.478562	0.196078	847	83.7437	ENSBTAG00000000040	ENSBTAT00000000044	19	51576540	51582086	+	MAFG
19	51500000	51750000	0.478562	0.196078	847	83.7437	ENSBTAG00000000042	ENSBTAT00000000046	19	51567328	51571991	+	PYCR1
19	51500000	51750000	0.478562	0.196078	847	83.7437	ENSBTAG00000000044	ENSBTAT00000000049	19	51562314	51565450	+	MYADML2
19	51500000	51750000	0.478562	0.196078	847	83.7437	ENSBTAG00000000411	ENSBTAT00000000527	19	51733073	51746201	-	HGS
19	51500000	51750000	0.478562	0.196078	847	83.7437	ENSBTAG00000000417	ENSBTAT00000000534	19	51718461	51731674	-
19	51500000	51750000	0.478562	0.196078	847	83.7437	ENSBTAG00000000417	ENSBTAT00000000538	19	51718461	51731674	-
19	51500000	51750000	0.478562	0.196078	847	83.7437	ENSBTAG00000000417	ENSBTAT00000053193	19	51718461	51731674	-
19	51500000	51750000	0.478562	0.196078	847	83.7437	ENSBTAG00000001868	ENSBTAT00000002434	19	51592128	51599282	+	PCYT2
19	51500000	51750000	0.478562	0.196078	847	83.7437	ENSBTAG00000001937	ENSBTAT00000018478	19	51604152	51609338	-
19	51500000	51750000	0.478562	0.196078	847	83.7437	ENSBTAG00000003786	ENSBTAT00000004926	19	51673284	51677365	-	GCGR
19	51500000	51750000	0.478562	0.196078	847	83.7437	ENSBTAG00000004632	ENSBTAT00000006075	19	51499066	51528822	-
19	51500000	51750000	0.478562	0.196078	847	83.7437	ENSBTAG00000006045	ENSBTAT00000007943	19	51643765	51653754	+	P4HB
19	51500000	51750000	0.478562	0.196078	847	83.7437	ENSBTAG00000008498	ENSBTAT00000011202	19	51609699	51613483	+	ALYREF
19	51500000	51750000	0.478562	0.196078	847	83.7437	ENSBTAG00000013898	ENSBTAT00000018455	19	51601521	51601969	-	NPB
19	51500000	51750000	0.478562	0.196078	847	83.7437	ENSBTAG00000019812	ENSBTAT00000056966	19	51665458	51667844	+	MCRIP1
19	51500000	51750000	0.478562	0.196078	847	83.7437	ENSBTAG00000024929	ENSBTAT00000034732	19	51658045	51659508	+	PPP1R27
19	51500000	51750000	0.478562	0.196078	847	83.7437	ENSBTAG00000024929	ENSBTAT00000065817	19	51658045	51659508	+	PPP1R27
19	51500000	51750000	0.478562	0.196078	847	83.7437	ENSBTAG00000030200	ENSBTAT00000042620	19	51746397	51748740	+	ARL16
19	51500000	51750000	0.478562	0.196078	847	83.7437	ENSBTAG00000030209	ENSBTAT00000034731	19	51633694	51637708	+	ARHGDIA
19	51500000	51750000	0.478562	0.196078	847	83.7437	ENSBTAG00000030209	ENSBTAT00000042645	19	51633694	51637708	+	ARHGDIA
19	51500000	51750000	0.478562	0.196078	847	83.7437	ENSBTAG00000047973	ENSBTAT00000065055	19	51499260	51515723	+
19	53250000	53500000	0.447821	0.170256	1465	89.8157	ENSBTAG00000001965	ENSBTAT00000002552	19	53412856	53418596	-	ENPP7
19	53250000	53500000	0.447821	0.170256	1465	89.8157	ENSBTAG00000009107	ENSBTAT00000012004	19	53360154	53361992	+	CBX8
19	53250000	53500000	0.447821	0.170256	1465	89.8157	ENSBTAG00000009782	ENSBTAT00000042590	19	53318969	53342554	+	CBX4
19	53250000	53500000	0.447821	0.170256	1465	89.8157	ENSBTAG00000038306	ENSBTAT00000061326	19	53371117	53377423	-	CBX2
19	63750000	64000000	0.391145	0.170641	1597	78.5011	ENSBTAG00000004746	ENSBTAT00000006233	19	63760616	63906200	-	HELZ
21	500000	750000	0.44129	0.171199	1334	88.1944	ENSBTAG00000002186	ENSBTAT00000002832	21	736183	737792	+	NDN
21	750000	1000000	0.670912	0.113828	1653	141.979	ENSBTAG00000045998	ENSBTAT00000064156	21	781268	784819	+	MAGEL2	Associated with Scrotal size
21	7000000	7250000	0.277396	0.11308	1789	84.1621	ENSBTAG00000010192	ENSBTAT00000013450	21	7011497	7012012	-
21	28500000	28750000	0.439555	0.183276	2088	82.2951	ENSBTAG00000039634	ENSBTAT00000056156	21	28691425	28692943	-	NSMCE3
21	40500000	40750000	0.441105	0.189698	2630	79.7104	ENSBTAG00000012789	ENSBTAT00000016995	21	40528795	40682810	-	PRKD1
22	21250000	21500000	0.401852	0.172198	2214	80.0117	ENSBTAG00000009863	ENSBTAT00000013008	22	21492896	21498539	-	BHLHE40
22	21250000	21500000	0.401852	0.172198	2214	80.0117	ENSBTAG00000012902	ENSBTAT00000017150	22	21327751	21374042	-	ARL8B
22	21250000	21500000	0.401852	0.172198	2214	80.0117	ENSBTAG00000012904	ENSBTAT00000017152	22	21268891	21295366	-	EDEM1
22	30000000	30250000	0.456951	0.199713	1091	78.3467	ENSBTAG00000018862	ENSBTAT00000025111	22	30019806	30078465	+	EIF4E3
22	30000000	30250000	0.456951	0.199713	1091	78.3467	ENSBTAG00000019330	ENSBTAT00000025742	22	30035342	30044548	+	PROK2
22	30000000	30250000	0.456951	0.199713	1091	78.3467	ENSBTAG00000019330	ENSBTAT00000025743	22	30035342	30044548	+	PROK2
22	35000000	35250000	0.581473	0.152674	2278	116.816	ENSBTAG00000010360	ENSBTAT00000030750	22	35068218	35181384	+	LRIG1
22	35000000	35250000	0.581473	0.152674	2278	116.816	ENSBTAG00000037972	ENSBTAT00000054584	22	35182677	35329916	-	SLC25A26
22	35000000	35250000	0.581473	0.152674	2278	116.816	ENSBTAG00000046330	ENSBTAT00000063832	22	35086555	35086887	-
22	35000000	35250000	0.581473	0.152674	2278	116.816	ENSBTAG00000047851	ENSBTAT00000063407	22	35066536	35066688	-
22	35250000	35500000	0.463077	0.17833	3465	88.7883	ENSBTAG00000032954	ENSBTAT00000035337	22	35335190	35335581	+
22	35250000	35500000	0.463077	0.17833	3465	88.7883	ENSBTAG00000037972	ENSBTAT00000054584	22	35182677	35329916	-	SLC25A26
22	43750000	44000000	0.304863	0.131733	1578	79.3093	ENSBTAG00000021164	ENSBTAT00000061439	22	43864916	43951804	-	SLMAP
22	43750000	44000000	0.304863	0.131733	1578	79.3093	ENSBTAG00000022004	ENSBTAT00000029348	22	43674720	43815706	-	FLNB
22	44000000	44250000	0.4907	0.137685	1715	112.356	ENSBTAG00000015563	ENSBTAT00000020675	22	44179970	44183679	-	PDE12
22	44000000	44250000	0.4907	0.137685	1715	112.356	ENSBTAG00000016069	ENSBTAT00000021386	22	44150604	44169288	+	ARF4
22	44000000	44250000	0.4907	0.137685	1715	112.356	ENSBTAG00000018433	ENSBTAT00000024525	22	44077870	44121649	+	DENND6A
22	44000000	44250000	0.4907	0.137685	1715	112.356	ENSBTAG00000020802	ENSBTAT00000013592	22	44235618	44376594	+
22	44000000	44250000	0.4907	0.137685	1715	112.356	ENSBTAG00000020802	ENSBTAT00000063439	22	44235618	44376594	+
22	44250000	44500000	0.336123	0.121121	1947	94.0424	ENSBTAG00000001439	ENSBTAT00000001886	22	44449109	44450787	+	HESX1
22	44250000	44500000	0.336123	0.121121	1947	94.0424	ENSBTAG00000006824	ENSBTAT00000008971	22	44397100	44427704	-	APPL1
22	44250000	44500000	0.336123	0.121121	1947	94.0424	ENSBTAG00000010999	ENSBTAT00000060984	22	44485036	44547391	+	IL17RD
22	44250000	44500000	0.336123	0.121121	1947	94.0424	ENSBTAG00000016013	ENSBTAT00000021315	22	44377845	44392469	+	ASB14
22	44250000	44500000	0.336123	0.121121	1947	94.0424	ENSBTAG00000020802	ENSBTAT00000013592	22	44235618	44376594	+
22	44250000	44500000	0.336123	0.121121	1947	94.0424	ENSBTAG00000020802	ENSBTAT00000063439	22	44235618	44376594	+
22	45000000	45250000	0.385381	0.146318	2946	89.924	ENSBTAG00000010029	ENSBTAT00000013237	22	45094510	45555745	+	ERC2
22	45500000	45750000	0.438776	0.132127	1547	107.426	ENSBTAG00000010029	ENSBTAT00000013237	22	45094510	45555745	+	ERC2
22	48250000	48500000	0.464302	0.169792	2027	92.8917	ENSBTAG00000003758	ENSBTAT00000004892	22	48264511	48288061	+	TKT
22	48250000	48500000	0.464302	0.169792	2027	92.8917	ENSBTAG00000003758	ENSBTAT00000052142	22	48264511	48288061	+	TKT
22	48250000	48500000	0.464302	0.169792	2027	92.8917	ENSBTAG00000008719	ENSBTAT00000011487	22	48307244	48337780	-	PRKCD
22	48250000	48500000	0.464302	0.169792	2027	92.8917	ENSBTAG00000011345	ENSBTAT00000061279	22	48499295	48547947	+	SFMBT1
22	48250000	48500000	0.464302	0.169792	2027	92.8917	ENSBTAG00000020973	ENSBTAT00000061626	22	48370124	48409451	+	RFT1
22	48500000	48750000	0.470803	0.141767	1471	107.428	ENSBTAG00000004747	ENSBTAT00000006231	22	48710805	48712454	-
22	48500000	48750000	0.470803	0.141767	1471	107.428	ENSBTAG00000004749	ENSBTAT00000006234	22	48680450	48708294	+	NEK4
22	48500000	48750000	0.470803	0.141767	1471	107.428	ENSBTAG00000007843	ENSBTAT00000010318	22	48655027	48669271	-	ITIH1
22	48500000	48750000	0.470803	0.141767	1471	107.428	ENSBTAG00000007846	ENSBTAT00000010322	22	48633831	48647777	-	ITIH3
22	48500000	48750000	0.470803	0.141767	1471	107.428	ENSBTAG00000007850	ENSBTAT00000010330	22	48615397	48630387	+	ITIH4
22	48500000	48750000	0.470803	0.141767	1471	107.428	ENSBTAG00000011344	ENSBTAT00000015075	22	48556152	48607236	+
22	48500000	48750000	0.470803	0.141767	1471	107.428	ENSBTAG00000011345	ENSBTAT00000061279	22	48499295	48547947	+	SFMBT1
22	48500000	48750000	0.470803	0.141767	1471	107.428	ENSBTAG00000014549	ENSBTAT00000019339	22	48725422	48731727	-	GNL3
22	48500000	48750000	0.470803	0.141767	1471	107.428	ENSBTAG00000014550	ENSBTAT00000019340	22	48712946	48725193	+	GLT8D1
22	48500000	48750000	0.470803	0.141767	1471	107.428	ENSBTAG00000014786	ENSBTAT00000019672	22	48737372	48836322	+	PBRM1
22	48500000	48750000	0.470803	0.141767	1471	107.428	ENSBTAG00000032531	ENSBTAT00000046158	22	48611898	48613043	+
22	48750000	49000000	0.550547	0.138223	1747	119.728	ENSBTAG00000014779	ENSBTAT00000019661	22	48912232	48985439	-	NISCH
22	48750000	49000000	0.550547	0.138223	1747	119.728	ENSBTAG00000014782	ENSBTAT00000019663	22	48884238	48909562	-	STAB1
22	48750000	49000000	0.550547	0.138223	1747	119.728	ENSBTAG00000014784	ENSBTAT00000019665	22	48847446	48884321	+	NT5DC2
22	48750000	49000000	0.550547	0.138223	1747	119.728	ENSBTAG00000014786	ENSBTAT00000019672	22	48737372	48836322	+	PBRM1
22	48750000	49000000	0.550547	0.138223	1747	119.728	ENSBTAG00000044079	ENSBTAT00000061397	22	48842268	48845476	-	SMIM4
22	48750000	49000000	0.550547	0.138223	1747	119.728	ENSBTAG00000045757	ENSBTAT00000062950	22	48988984	48991875	+	TNNC1
22	48750000	49000000	0.550547	0.138223	1747	119.728	ENSBTAG00000046924	ENSBTAT00000065486	22	48999619	49008847	+	SEMA3G
22	50750000	51000000	0.575816	0.143423	1229	120.236	ENSBTAG00000004877	ENSBTAT00000006411	22	50970363	50987947	+	TRAIP
22	50750000	51000000	0.575816	0.143423	1229	120.236	ENSBTAG00000004877	ENSBTAT00000062935	22	50970363	50987947	+	TRAIP
22	50750000	51000000	0.575816	0.143423	1229	120.236	ENSBTAG00000004878	ENSBTAT00000006413	22	50957515	50969031	+	CAMKV
22	50750000	51000000	0.575816	0.143423	1229	120.236	ENSBTAG00000006328	ENSBTAT00000008300	22	50817696	50892474	-	RBM6
22	50750000	51000000	0.575816	0.143423	1229	120.236	ENSBTAG00000006330	ENSBTAT00000008305	22	50789615	50813736	-	RBM5
22	50750000	51000000	0.575816	0.143423	1229	120.236	ENSBTAG00000012335	ENSBTAT00000016365	22	50991902	51000966	+	UBA7
22	50750000	51000000	0.575816	0.143423	1229	120.236	ENSBTAG00000015046	ENSBTAT00000020028	22	50928327	50941427	+	MST1R
22	50750000	51000000	0.575816	0.143423	1229	120.236	ENSBTAG00000018307	ENSBTAT00000024362	22	50733157	50756457	-	SEMA3F
22	50750000	51000000	0.575816	0.143423	1229	120.236	ENSBTAG00000020047	ENSBTAT00000026711	22	50912976	50924039	+	MON1A
22	50750000	51000000	0.575816	0.143423	1229	120.236	ENSBTAG00000040083	ENSBTAT00000052754	22	50950283	50953897	+
22	51000000	51250000	0.436032	0.163262	1767	91.0304	ENSBTAG00000005728	ENSBTAT00000007530	22	51005176	51012628	+	CDHR4
22	51000000	51250000	0.436032	0.163262	1767	91.0304	ENSBTAG00000011580	ENSBTAT00000015385	22	51187154	51200326	-	DAG1
22	51000000	51250000	0.436032	0.163262	1767	91.0304	ENSBTAG00000011581	ENSBTAT00000015386	22	51104195	51175293	-	BSN
22	51000000	51250000	0.436032	0.163262	1767	91.0304	ENSBTAG00000011583	ENSBTAT00000015388	22	51086070	51094554	-	APEH
22	51000000	51250000	0.436032	0.163262	1767	91.0304	ENSBTAG00000011585	ENSBTAT00000030663	22	51080758	51085659	+	MST1
22	51000000	51250000	0.436032	0.163262	1767	91.0304	ENSBTAG00000011588	ENSBTAT00000045376	22	51054914	51078183	-	RNF123
22	51000000	51250000	0.436032	0.163262	1767	91.0304	ENSBTAG00000011595	ENSBTAT00000015405	22	51014686	51049408	+	IP6K1
22	51000000	51250000	0.436032	0.163262	1767	91.0304	ENSBTAG00000012322	ENSBTAT00000016348	22	51001140	51002896	-	FAM212A
22	51000000	51250000	0.436032	0.163262	1767	91.0304	ENSBTAG00000012335	ENSBTAT00000016365	22	50991902	51000966	+	UBA7
22	51000000	51250000	0.436032	0.163262	1767	91.0304	ENSBTAG00000032026	ENSBTAT00000015403	22	51052512	51054893	+	GMPPB
22	51000000	51250000	0.436032	0.163262	1767	91.0304	ENSBTAG00000045547	ENSBTAT00000066173	22	51056714	51058249	+	AMIGO3
22	51250000	51500000	0.520833	0.166576	1182	103.07	ENSBTAG00000000387	ENSBTAT00000000498	22	51262430	51266667	-
22	51250000	51500000	0.520833	0.166576	1182	103.07	ENSBTAG00000000981	ENSBTAT00000001298	22	51427513	51432321	-	KLHDC8B
22	51250000	51500000	0.520833	0.166576	1182	103.07	ENSBTAG00000000981	ENSBTAT00000001299	22	51427513	51432321	-	KLHDC8B
22	51250000	51500000	0.520833	0.166576	1182	103.07	ENSBTAG00000000982	ENSBTAT00000001300	22	51418820	51426814	+	C3orf84
22	51250000	51500000	0.520833	0.166576	1182	103.07	ENSBTAG00000002321	ENSBTAT00000002992	22	51257611	51261937	-	AMT
22	51250000	51500000	0.520833	0.166576	1182	103.07	ENSBTAG00000004279	ENSBTAT00000005600	22	51277867	51323093	+	RHOA
22	51250000	51500000	0.520833	0.166576	1182	103.07	ENSBTAG00000009371	ENSBTAT00000012334	22	51386309	51413444	-	CCDC36
22	51250000	51500000	0.520833	0.166576	1182	103.07	ENSBTAG00000011894	ENSBTAT00000015778	22	51375767	51379188	+	C3orf62
22	51250000	51500000	0.520833	0.166576	1182	103.07	ENSBTAG00000011899	ENSBTAT00000015787	22	51335299	51374742	+	USP4
22	51250000	51500000	0.520833	0.166576	1182	103.07	ENSBTAG00000013932	ENSBTAT00000018512	22	51435769	51439453	+	CCDC71
22	51250000	51500000	0.520833	0.166576	1182	103.07	ENSBTAG00000018921	ENSBTAT00000025198	22	51470661	51482027	+	USP19
22	51250000	51500000	0.520833	0.166576	1182	103.07	ENSBTAG00000018924	ENSBTAT00000025183	22	51492855	51535040	+	QRICH1
22	51250000	51500000	0.520833	0.166576	1182	103.07	ENSBTAG00000018928	ENSBTAT00000025191	22	51484253	51491566	+	QARS
22	51250000	51500000	0.520833	0.166576	1182	103.07	ENSBTAG00000022632	ENSBTAT00000030664	22	51254439	51257322	+	TCTA
22	51250000	51500000	0.520833	0.166576	1182	103.07	ENSBTAG00000022635	ENSBTAT00000052357	22	51456200	51470441	+	LAMB2
22	51250000	51500000	0.520833	0.166576	1182	103.07	ENSBTAG00000022635	ENSBTAT00000057452	22	51456200	51470441	+	LAMB2
22	51500000	51750000	0.606474	0.143401	1686	123.507	ENSBTAG00000000191	ENSBTAT00000000217	22	51617498	51652558	+	SLC25A20
22	51500000	51750000	0.606474	0.143401	1686	123.507	ENSBTAG00000005488	ENSBTAT00000007216	22	51572989	51610467	-	ARIH2
22	51500000	51750000	0.606474	0.143401	1686	123.507	ENSBTAG00000005490	ENSBTAT00000007217	22	51556260	51569916	-	P4HTM
22	51500000	51750000	0.606474	0.143401	1686	123.507	ENSBTAG00000014205	ENSBTAT00000018886	22	51658044	51727840	+	PRKAR2A
22	51500000	51750000	0.606474	0.143401	1686	123.507	ENSBTAG00000018910	ENSBTAT00000025167	22	51547600	51555978	-	WDR6
22	51500000	51750000	0.606474	0.143401	1686	123.507	ENSBTAG00000018913	ENSBTAT00000025168	22	51544297	51547509	+	DALRD3
22	51500000	51750000	0.606474	0.143401	1686	123.507	ENSBTAG00000018913	ENSBTAT00000065894	22	51544297	51547509	+	DALRD3
22	51500000	51750000	0.606474	0.143401	1686	123.507	ENSBTAG00000018918	ENSBTAT00000025174	22	51540981	51542102	-	NDUFAF3
22	51500000	51750000	0.606474	0.143401	1686	123.507	ENSBTAG00000018924	ENSBTAT00000025183	22	51492855	51535040	+	QRICH1
22	51500000	51750000	0.606474	0.143401	1686	123.507	ENSBTAG00000021853	ENSBTAT00000030644	22	51747919	51771674	+	IP6K2
22	51500000	51750000	0.606474	0.143401	1686	123.507	ENSBTAG00000031837	ENSBTAT00000025179	22	51535326	51540157	+	IMPDH2
22	53500000	53750000	0.389428	0.160184	2059	83.42	ENSBTAG00000001292	ENSBTAT00000001704	22	53521906	53556089	+	LF	growth hormone receptor binding
22	53500000	53750000	0.389428	0.160184	2059	83.42	ENSBTAG00000006155	ENSBTAT00000008096	22	53567797	53569696	-	CCRL2
22	53500000	53750000	0.389428	0.160184	2059	83.42	ENSBTAG00000008099	ENSBTAT00000010652	22	53598839	53602003	-	CCR5
22	53500000	53750000	0.389428	0.160184	2059	83.42	ENSBTAG00000013586	ENSBTAT00000018066	22	53613211	53614323	-	CCR2
23	16750000	17000000	0.409285	0.156684	1148	89.2633	ENSBTAG00000005842	ENSBTAT00000007685	23	16961898	16981880	+
23	16750000	17000000	0.409285	0.156684	1148	89.2633	ENSBTAG00000005850	ENSBTAT00000007690	23	16981806	16986060	-	DLK2
23	16750000	17000000	0.409285	0.156684	1148	89.2633	ENSBTAG00000006350	ENSBTAT00000008336	23	16865821	16872315	+	SLC22A7
23	16750000	17000000	0.409285	0.156684	1148	89.2633	ENSBTAG00000006357	ENSBTAT00000035993	23	16872268	16875110	-	CRIP3
23	16750000	17000000	0.409285	0.156684	1148	89.2633	ENSBTAG00000010217	ENSBTAT00000013479	23	16901443	16928392	-	ZNF318
23	16750000	17000000	0.409285	0.156684	1148	89.2633	ENSBTAG00000010217	ENSBTAT00000013481	23	16901443	16928392	-	ZNF318
23	16750000	17000000	0.409285	0.156684	1148	89.2633	ENSBTAG00000019908	ENSBTAT00000026522	23	16759132	16794939	+	CUL9
23	16750000	17000000	0.409285	0.156684	1148	89.2633	ENSBTAG00000019913	ENSBTAT00000026530	23	16795450	16797827	-	DNPH1
23	16750000	17000000	0.409285	0.156684	1148	89.2633	ENSBTAG00000045499	ENSBTAT00000065664	23	16856945	16859269	+
23	16750000	17000000	0.409285	0.156684	1148	89.2633	ENSBTAG00000046107	ENSBTAT00000063442	23	16837459	16843931	+
23	17250000	17500000	0.537157	0.177825	1674	100.515	ENSBTAG00000005339	ENSBTAT00000007026	23	17255947	17269998	+	VEGFA
23	17250000	17500000	0.537157	0.177825	1674	100.515	ENSBTAG00000005339	ENSBTAT00000046700	23	17255947	17269998	+	VEGFA
23	17250000	17500000	0.537157	0.177825	1674	100.515	ENSBTAG00000005339	ENSBTAT00000064760	23	17255947	17269998	+	VEGFA
23	17250000	17500000	0.537157	0.177825	1674	100.515	ENSBTAG00000005339	ENSBTAT00000065013	23	17255947	17269998	+	VEGFA
23	17250000	17500000	0.537157	0.177825	1674	100.515	ENSBTAG00000047561	ENSBTAT00000065271	23	17257357	17261031	-
23	18250000	18500000	0.416781	0.178836	1827	79.8988	ENSBTAG00000032887	ENSBTAT00000046690	23	18299317	18623680	-
23	18500000	18750000	0.48605	0.175871	1927	93.7211	ENSBTAG00000004104	ENSBTAT00000006227	23	18671464	18805208	+	RUNX2
23	18500000	18750000	0.48605	0.175871	1927	93.7211	ENSBTAG00000032887	ENSBTAT00000046690	23	18299317	18623680	-
23	37000000	37250000	0.407728	0.154606	2552	90.0255	ENSBTAG00000025589	ENSBTAT00000017811	23	36601290	37218380	-	CDKAL1
23	44250000	44500000	0.42212	0.184643	2812	78.2765	ENSBTAG00000019533	ENSBTAT00000026027	23	44468892	44536868	+	ADTRP
23	45250000	45500000	0.349166	0.15201	3067	78.6777	ENSBTAG00000001250	ENSBTAT00000001651	23	45480546	45499034	+	TFAP2A
23	45250000	45500000	0.349166	0.15201	3067	78.6777	ENSBTAG00000005808	ENSBTAT00000007635	23	45265659	45272354	-
23	45250000	45500000	0.349166	0.15201	3067	78.6777	ENSBTAG00000014053	ENSBTAT00000018676	23	45207836	45258409	+	MAK
23	45250000	45500000	0.349166	0.15201	3067	78.6777	ENSBTAG00000014053	ENSBTAT00000034653	23	45207836	45258409	+	MAK
23	45250000	45500000	0.349166	0.15201	3067	78.6777	ENSBTAG00000018674	ENSBTAT00000024854	23	45276589	45287368	-	PAK1IP1
23	45250000	45500000	0.349166	0.15201	3067	78.6777	ENSBTAG00000039326	ENSBTAT00000055064	23	45312387	45348035	-	GCNT2
23	45250000	45500000	0.349166	0.15201	3067	78.6777	ENSBTAG00000039513	ENSBTAT00000034650	23	45370139	45372316	-
24	0	250000	0.425142	0.12856	1805	107.127	ENSBTAG00000013809	ENSBTAT00000026739	24	214968	221212	-
24	250000	500000	0.472586	0.126224	1870	115.683	ENSBTAG00000045511	ENSBTAT00000056247	24	314607	317002	+
24	250000	500000	0.472586	0.126224	1870	115.683	ENSBTAG00000046170	ENSBTAT00000063042	24	477735	478896	+
24	500000	750000	0.45528	0.140241	1627	105.803	ENSBTAG00000005916	ENSBTAT00000007769	24	680619	701258	-	ADNP2
24	500000	750000	0.45528	0.140241	1627	105.803	ENSBTAG00000005917	ENSBTAT00000007772	24	582652	659851	+	PARD6G
24	500000	750000	0.45528	0.140241	1627	105.803	ENSBTAG00000036297	ENSBTAT00000050795	24	729251	741978	-	RBFA
24	500000	750000	0.45528	0.140241	1627	105.803	ENSBTAG00000036298	ENSBTAT00000050799	24	743787	776146	-
24	500000	750000	0.45528	0.140241	1627	105.803	ENSBTAG00000036298	ENSBTAT00000064509	24	743787	776146	-
24	500000	750000	0.45528	0.140241	1627	105.803	ENSBTAG00000047013	ENSBTAT00000063842	24	510108	511067	-
24	20000000	20250000	0.394593	0.168174	2686	80.4665	ENSBTAG00000004940	ENSBTAT00000006498	24	19819065	20129055	+	CELF4
24	20500000	20750000	0.383709	0.164098	2678	80.1783	ENSBTAG00000021581	ENSBTAT00000061003	24	20649326	21172169	-	FHOD3
24	20500000	20750000	0.383709	0.164098	2678	80.1783	ENSBTAG00000021583	ENSBTAT00000028761	24	20573848	20639449	+	TPGS2
24	23750000	24000000	0.404131	0.150214	2618	91.6096	ENSBTAG00000047003	ENSBTAT00000064050	24	23739299	23937898	-	ASXL3
24	24000000	24250000	0.420583	0.178642	2450	80.7513	ENSBTAG00000000138	ENSBTAT00000000161	24	24123029	24243333	+	CCDC178
24	24000000	24250000	0.420583	0.178642	2450	80.7513	ENSBTAG00000000138	ENSBTAT00000066348	24	24123029	24243333	+	CCDC178
24	55250000	55500000	0.393249	0.164612	2339	81.9688	ENSBTAG00000016462	ENSBTAT00000031006	24	55056433	55435276	-	TCF4
24	55250000	55500000	0.393249	0.164612	2339	81.9688	ENSBTAG00000016462	ENSBTAT00000031010	24	55056433	55435276	-	TCF4
24	57250000	57500000	0.415263	0.176539	4039	80.6771	ENSBTAG00000005738	ENSBTAT00000007542	24	57380076	57487773	-	ATP8B1
24	57250000	57500000	0.415263	0.176539	4039	80.6771	ENSBTAG00000006393	ENSBTAT00000008384	24	57298434	57333273	-	FECH	Protoporphyria
24	57250000	57500000	0.415263	0.176539	4039	80.6771	ENSBTAG00000019271	ENSBTAT00000025659	24	57344507	57361216	-
25	16500000	16750000	0.369182	0.153545	2152	82.5049	ENSBTAG00000020733	ENSBTAT00000027627	25	16531761	16537583	-
25	16500000	16750000	0.369182	0.153545	2152	82.5049	ENSBTAG00000020734	ENSBTAT00000027628	25	16543863	16550325	-	ARL6IP1
25	16500000	16750000	0.369182	0.153545	2152	82.5049	ENSBTAG00000020735	ENSBTAT00000027632	25	16556655	16625702	-	SMG1
28	24750000	25000000	0.460983	0.179373	2630	87.9542	ENSBTAG00000017521	ENSBTAT00000023292	28	24845410	24845868	-	ATOH7
28	44500000	44750000	0.542626	0.154871	3023	111.185	ENSBTAG00000006719	ENSBTAT00000008834	28	44545580	44597645	+	ZFAND4
28	44500000	44750000	0.542626	0.154871	3023	111.185	ENSBTAG00000006719	ENSBTAT00000031538	28	44545580	44597645	+	ZFAND4
28	44500000	44750000	0.542626	0.154871	3023	111.185	ENSBTAG00000018915	ENSBTAT00000025173	28	44495476	44542213	+	FAM21A
28	44500000	44750000	0.542626	0.154871	3023	111.185	ENSBTAG00000019537	ENSBTAT00000039901	28	44612704	44722610	+
28	44500000	44750000	0.542626	0.154871	3023	111.185	ENSBTAG00000020319	ENSBTAT00000027080	28	44729723	44776997	-	ALOX5
28	44750000	45000000	0.483824	0.167092	3444	97.3189	ENSBTAG00000002669	ENSBTAT00000003457	28	44940862	45014243	-	RASSF4
28	44750000	45000000	0.483824	0.167092	3444	97.3189	ENSBTAG00000002670	ENSBTAT00000003460	28	44952355	44953778	+	C10orf10
28	44750000	45000000	0.483824	0.167092	3444	97.3189	ENSBTAG00000009763	ENSBTAT00000052182	28	44833888	44836186	+
28	44750000	45000000	0.483824	0.167092	3444	97.3189	ENSBTAG00000020319	ENSBTAT00000027080	28	44729723	44776997	-	ALOX5
28	44750000	45000000	0.483824	0.167092	3444	97.3189	ENSBTAG00000024811	ENSBTAT00000055493	28	44980461	44981830	-
28	44750000	45000000	0.483824	0.167092	3444	97.3189	ENSBTAG00000040143	ENSBTAT00000052580	28	44819689	44820675	+	OR13A1
28	44750000	45000000	0.483824	0.167092	3444	97.3189	ENSBTAG00000048311	ENSBTAT00000054267	28	44858572	44859537	+
29	17750000	18000000	0.417655	0.182319	2633	78.4489	ENSBTAG00000002922	ENSBTAT00000003794	29	17833137	17887917	+	GAB4
29	17750000	18000000	0.417655	0.182319	2633	78.4489	ENSBTAG00000012944	ENSBTAT00000017198	29	17893259	17949875	-	USP35
29	17750000	18000000	0.417655	0.182319	2633	78.4489	ENSBTAG00000045601	ENSBTAT00000063125	29	17974605	17975387	+	KCTD21
29	18000000	18250000	0.419307	0.174058	2400	82.6638	ENSBTAG00000010505	ENSBTAT00000013891	29	18136840	18245033	+	INTS4
29	18000000	18250000	0.419307	0.174058	2400	82.6638	ENSBTAG00000010505	ENSBTAT00000061534	29	18136840	18245033	+	INTS4
29	18000000	18250000	0.419307	0.174058	2400	82.6638	ENSBTAG00000011666	ENSBTAT00000015490	29	18084681	18090595	-	THRSP
29	18000000	18250000	0.419307	0.174058	2400	82.6638	ENSBTAG00000011668	ENSBTAT00000015491	29	18121098	18121808	+	KCTD14
29	18000000	18250000	0.419307	0.174058	2400	82.6638	ENSBTAG00000018188	ENSBTAT00000024209	29	18074821	18083006	+
29	18000000	18250000	0.419307	0.174058	2400	82.6638	ENSBTAG00000018192	ENSBTAT00000057333	29	18039841	18067898	+	ALG8
29	18500000	18750000	0.431351	0.182594	2390	81.0355	ENSBTAG00000010191	ENSBTAT00000013448	29	18684328	18780241	+	PAK1
29	28500000	28750000	0.343094	0.148319	2284	79.2712	ENSBTAG00000001004	ENSBTAT00000057091	29	28601863	28610589	-	ESAM
29	28500000	28750000	0.343094	0.148319	2284	79.2712	ENSBTAG00000001474	ENSBTAT00000001930	29	28587900	28594897	+	NRGN
29	28500000	28750000	0.343094	0.148319	2284	79.2712	ENSBTAG00000004355	ENSBTAT00000005697	29	28699641	28717748	+	ROBO3
29	28500000	28750000	0.343094	0.148319	2284	79.2712	ENSBTAG00000004356	ENSBTAT00000005698	29	28719989	28734705	-	ROBO4
29	28500000	28750000	0.343094	0.148319	2284	79.2712	ENSBTAG00000009412	ENSBTAT00000030292	29	28485872	28523643	-	SIAE
29	28500000	28750000	0.343094	0.148319	2284	79.2712	ENSBTAG00000011248	ENSBTAT00000061519	29	28615680	28644920	-	MSANTD2
29	28500000	28750000	0.343094	0.148319	2284	79.2712	ENSBTAG00000022379	ENSBTAT00000030293	29	28595576	28600773	-	VSIG2
29	28500000	28750000	0.343094	0.148319	2284	79.2712	ENSBTAG00000033464	ENSBTAT00000047600	29	28523797	28537744	+	SPA17
29	44750000	45000000	0.553354	0.198751	1816	94.2961	ENSBTAG00000002772	ENSBTAT00000003590	29	44790176	44800852	-	GAL3ST3
29	44750000	45000000	0.553354	0.198751	1816	94.2961	ENSBTAG00000002778	ENSBTAT00000003602	29	44803791	44817398	+	SF3B2
29	44750000	45000000	0.553354	0.198751	1816	94.2961	ENSBTAG00000004829	ENSBTAT00000006343	29	44984659	44988709	-	YIF1A
29	44750000	45000000	0.553354	0.198751	1816	94.2961	ENSBTAG00000009026	ENSBTAT00000011884	29	44920590	44948773	+	PACS1
29	44750000	45000000	0.553354	0.198751	1816	94.2961	ENSBTAG00000014718	ENSBTAT00000019583	29	44766936	44768173	+
29	44750000	45000000	0.553354	0.198751	1816	94.2961	ENSBTAG00000014720	ENSBTAT00000019586	29	44772899	44779138	-	CATSPER1
29	44750000	45000000	0.553354	0.198751	1816	94.2961	ENSBTAG00000014720	ENSBTAT00000052350	29	44772899	44779138	-	CATSPER1
29	44750000	45000000	0.553354	0.198751	1816	94.2961	ENSBTAG00000019334	ENSBTAT00000025752	29	44960930	44970707	+	KLC2
29	44750000	45000000	0.553354	0.198751	1816	94.2961	ENSBTAG00000020186	ENSBTAT00000026889	29	44756084	44759164	-	EIF1AD
29	44750000	45000000	0.553354	0.198751	1816	94.2961	ENSBTAG00000020203	ENSBTAT00000026906	29	44993275	44994609	+	TMEM151A
29	44750000	45000000	0.553354	0.198751	1816	94.2961	ENSBTAG00000031875	ENSBTAT00000045202	29	44759486	44761429	+	BANF1
29	44750000	45000000	0.553354	0.198751	1816	94.2961	ENSBTAG00000046485	ENSBTAT00000064628	29	44972615	44977021	+	RAB1B
29	44750000	45000000	0.553354	0.198751	1816	94.2961	ENSBTAG00000046587	ENSBTAT00000064987	29	44770865	44771529	-
29	45250000	45500000	0.450383	0.161089	1593	94.6223	ENSBTAG00000000423	ENSBTAT00000007153	29	45338337	45347624	-	RBM4B
29	45250000	45500000	0.450383	0.161089	1593	94.6223	ENSBTAG00000001225	ENSBTAT00000001619	29	45299519	45308722	+	RBM14
29	45250000	45500000	0.450383	0.161089	1593	94.6223	ENSBTAG00000004342	ENSBTAT00000005681	29	45271648	45274221	-	CCDC87
29	45250000	45500000	0.450383	0.161089	1593	94.6223	ENSBTAG00000004343	ENSBTAT00000005683	29	45274394	45288010	+	CCS
29	45250000	45500000	0.450383	0.161089	1593	94.6223	ENSBTAG00000004343	ENSBTAT00000044928	29	45274394	45288010	+	CCS
29	45250000	45500000	0.450383	0.161089	1593	94.6223	ENSBTAG00000005929	ENSBTAT00000007787	29	45358814	45438945	-	SPTBN2
29	45250000	45500000	0.450383	0.161089	1593	94.6223	ENSBTAG00000019689	ENSBTAT00000044868	29	45378039	45503093	+
29	45250000	45500000	0.450383	0.161089	1593	94.6223	ENSBTAG00000031688	ENSBTAT00000000541	29	45315574	45323300	+
29	45500000	45750000	0.423274	0.163101	1859	88.7395	ENSBTAG00000003369	ENSBTAT00000004370	29	45655689	45676864	+	SYT12
29	45500000	45750000	0.423274	0.163101	1859	88.7395	ENSBTAG00000019689	ENSBTAT00000044868	29	45378039	45503093	+
29	45500000	45750000	0.423274	0.163101	1859	88.7395	ENSBTAG00000019696	ENSBTAT00000044861	29	45503291	45506372	+	RCE1
29	45500000	45750000	0.423274	0.163101	1859	88.7395	ENSBTAG00000019700	ENSBTAT00000026258	29	45508280	45611042	-	PC
29	45500000	45750000	0.423274	0.163101	1859	88.7395	ENSBTAG00000019700	ENSBTAT00000030039	29	45508280	45611042	-	PC
29	45500000	45750000	0.423274	0.163101	1859	88.7395	ENSBTAG00000020600	ENSBTAT00000027446	29	45685402	45694819	+	RHOD
29	45500000	45750000	0.423274	0.163101	1859	88.7395	ENSBTAG00000022246	ENSBTAT00000030041	29	45624666	45626149	+	C11orf86
29	45500000	45750000	0.423274	0.163101	1859	88.7395	ENSBTAG00000037404	ENSBTAT00000053062	29	45517059	45519576	+	LRFN4
29	45750000	46000000	0.555156	0.135481	1190	121.533	ENSBTAG00000004782	ENSBTAT00000006279	29	45972077	45974235	-	PTPRCAP
29	45750000	46000000	0.555156	0.135481	1190	121.533	ENSBTAG00000004783	ENSBTAT00000006281	29	45974636	45980142	-	CORO1B
29	45750000	46000000	0.555156	0.135481	1190	121.533	ENSBTAG00000004783	ENSBTAT00000029972	29	45974636	45980142	-	CORO1B
29	45750000	46000000	0.555156	0.135481	1190	121.533	ENSBTAG00000004785	ENSBTAT00000006283	29	45988625	45992117	+	CABP4
29	45750000	46000000	0.555156	0.135481	1190	121.533	ENSBTAG00000004786	ENSBTAT00000006284	29	45997538	46002434	-	TMEM134
29	45750000	46000000	0.555156	0.135481	1190	121.533	ENSBTAG00000004786	ENSBTAT00000029973	29	45997538	46002434	-	TMEM134
29	45750000	46000000	0.555156	0.135481	1190	121.533	ENSBTAG00000005832	ENSBTAT00000055962	29	45844928	45852607	+	GRK2
29	45750000	46000000	0.555156	0.135481	1190	121.533	ENSBTAG00000009175	ENSBTAT00000012092	29	45965769	45971982	+	RPS6KB2
29	45750000	46000000	0.555156	0.135481	1190	121.533	ENSBTAG00000012141	ENSBTAT00000016108	29	45932454	45938364	+	RAD9A
29	45750000	46000000	0.555156	0.135481	1190	121.533	ENSBTAG00000012141	ENSBTAT00000044769	29	45932454	45938364	+	RAD9A
29	45750000	46000000	0.555156	0.135481	1190	121.533	ENSBTAG00000012146	ENSBTAT00000016111	29	45938167	45941106	-
29	45750000	46000000	0.555156	0.135481	1190	121.533	ENSBTAG00000012200	ENSBTAT00000030045	29	45857985	45868891	+	ANKRD13D
29	45750000	46000000	0.555156	0.135481	1190	121.533	ENSBTAG00000013133	ENSBTAT00000017459	29	45942347	45947879	+	TBC1D10C
29	45750000	46000000	0.555156	0.135481	1190	121.533	ENSBTAG00000017690	ENSBTAT00000023529	29	45957524	45964322	+	CARNS1
29	45750000	46000000	0.555156	0.135481	1190	121.533	ENSBTAG00000017951	ENSBTAT00000023866	29	45899600	45901384	-
29	45750000	46000000	0.555156	0.135481	1190	121.533	ENSBTAG00000031590	ENSBTAT00000018426	29	45870040	45877738	+	SSH3
29	45750000	46000000	0.555156	0.135481	1190	121.533	ENSBTAG00000044032	ENSBTAT00000061554	29	45781503	45822098	+	KDM2A
29	45750000	46000000	0.555156	0.135481	1190	121.533	ENSBTAG00000046110	ENSBTAT00000064317	29	45910397	45912701	-	CLCF1
29	45750000	46000000	0.555156	0.135481	1190	121.533	ENSBTAG00000046728	ENSBTAT00000066318	29	45985247	45986608	-	GPR152
29	46000000	46250000	0.433379	0.172901	2091	85.9269	ENSBTAG00000000292	ENSBTAT00000000367	29	46214074	46223038	+	TCIRG1
29	46000000	46250000	0.433379	0.172901	2091	85.9269	ENSBTAG00000001193	ENSBTAT00000001581	29	46162697	46172747	-	UNC93B1
29	46000000	46250000	0.433379	0.172901	2091	85.9269	ENSBTAG00000002121	ENSBTAT00000002738	29	46033674	46035477	-	CDK2AP2
29	46000000	46250000	0.433379	0.172901	2091	85.9269	ENSBTAG00000003548	ENSBTAT00000004615	29	46087142	46090005	+	GSTP1
29	46000000	46250000	0.433379	0.172901	2091	85.9269	ENSBTAG00000004786	ENSBTAT00000006284	29	45997538	46002434	-	TMEM134
29	46000000	46250000	0.433379	0.172901	2091	85.9269	ENSBTAG00000004786	ENSBTAT00000029973	29	45997538	46002434	-	TMEM134
29	46000000	46250000	0.433379	0.172901	2091	85.9269	ENSBTAG00000010304	ENSBTAT00000013607	29	46225620	46257618	-	CHKA
29	46000000	46250000	0.433379	0.172901	2091	85.9269	ENSBTAG00000010478	ENSBTAT00000013841	29	46012079	46018138	+	AIP
29	46000000	46250000	0.433379	0.172901	2091	85.9269	ENSBTAG00000010482	ENSBTAT00000013851	29	46018812	46031257	-	PITPNM1
29	46000000	46250000	0.433379	0.172901	2091	85.9269	ENSBTAG00000011809	ENSBTAT00000044604	29	46123752	46126289	-	NUDT8
29	46000000	46250000	0.433379	0.172901	2091	85.9269	ENSBTAG00000011816	ENSBTAT00000015683	29	46127735	46131248	-	TBX10
29	46000000	46250000	0.433379	0.172901	2091	85.9269	ENSBTAG00000012054	ENSBTAT00000015995	29	46143363	46150095	-	ALDH3B2
29	46000000	46250000	0.433379	0.172901	2091	85.9269	ENSBTAG00000012072	ENSBTAT00000016013	29	46205045	46208795	+	NDUFS8
29	46000000	46250000	0.433379	0.172901	2091	85.9269	ENSBTAG00000013093	ENSBTAT00000017408	29	46188321	46203015	+	ALDH3B1
29	46000000	46250000	0.433379	0.172901	2091	85.9269	ENSBTAG00000013093	ENSBTAT00000044598	29	46188321	46203015	+	ALDH3B1
29	46000000	46250000	0.433379	0.172901	2091	85.9269	ENSBTAG00000021776	ENSBTAT00000029026	29	46108281	46114242	+	NDUFV1
29	46000000	46250000	0.433379	0.172901	2091	85.9269	ENSBTAG00000021777	ENSBTAT00000029027	29	46114978	46119340	-	DOC2G
29	46000000	46250000	0.433379	0.172901	2091	85.9269	ENSBTAG00000022209	ENSBTAT00000029979	29	46042201	46046958	-	CABP2
29	46000000	46250000	0.433379	0.172901	2091	85.9269	ENSBTAG00000038054	ENSBTAT00000056618	29	46080002	46081847	+
29	46250000	46500000	0.395781	0.159803	1690	84.9477	ENSBTAG00000001185	ENSBTAT00000053969	29	46322745	46345025	-	KMT5B
29	46250000	46500000	0.395781	0.159803	1690	84.9477	ENSBTAG00000004392	ENSBTAT00000050603	29	46407487	46417346	-	C11orf24
29	46250000	46500000	0.395781	0.159803	1690	84.9477	ENSBTAG00000005903	ENSBTAT00000007756	29	46485172	46573460	+	LRP5
29	46250000	46500000	0.395781	0.159803	1690	84.9477	ENSBTAG00000010304	ENSBTAT00000013607	29	46225620	46257618	-	CHKA
29	46500000	46750000	0.44767	0.160535	2031	94.4204	ENSBTAG00000005903	ENSBTAT00000007756	29	46485172	46573460	+	LRP5
29	46500000	46750000	0.44767	0.160535	2031	94.4204	ENSBTAG00000009584	ENSBTAT00000012612	29	46632382	46716791	+	PPP6R3
29	49250000	49500000	0.459875	0.187728	1514	84.0474	ENSBTAG00000010777	ENSBTAT00000014273	29	49202354	49254992	+	CARS
29	49250000	49500000	0.459875	0.187728	1514	84.0474	ENSBTAG00000012742	ENSBTAT00000016935	29	49332572	49351638	-	SLC22A18
29	49250000	49500000	0.459875	0.187728	1514	84.0474	ENSBTAG00000022160	ENSBTAT00000029894	29	49264642	49316917	+	NAP1L4
29	49250000	49500000	0.459875	0.187728	1514	84.0474	ENSBTAG00000031184	ENSBTAT00000044159	29	49368787	49370785	+	CDKN1C
29	49250000	49500000	0.459875	0.187728	1514	84.0474	ENSBTAG00000031194	ENSBTAT00000044171	29	49329504	49330559	+	PHLDA2
29	50000000	50250000	0.455224	0.18399	1233	84.8648	ENSBTAG00000000103	ENSBTAT00000000112	29	50182529	50187374	-
29	50000000	50250000	0.455224	0.18399	1233	84.8648	ENSBTAG00000010447	ENSBTAT00000013787	29	50238211	50276209	-	LSP1
29	50000000	50250000	0.455224	0.18399	1233	84.8648	ENSBTAG00000013003	ENSBTAT00000017289	29	50036101	50037262	+	INS	negative regulation of apoptotic process
29	50000000	50250000	0.455224	0.18399	1233	84.8648	ENSBTAG00000013003	ENSBTAT00000017289	29	50036101	50037262	+	INS	protein secretion
29	50000000	50250000	0.455224	0.18399	1233	84.8648	ENSBTAG00000013066	ENSBTAT00000017372	29	50046626	50065230	+	IGF2
29	50000000	50250000	0.455224	0.18399	1233	84.8648	ENSBTAG00000013066	ENSBTAT00000044139	29	50046626	50065230	+	IGF2
29	50000000	50250000	0.455224	0.18399	1233	84.8648	ENSBTAG00000022158	ENSBTAT00000008371	29	50218484	50233948	-	TNNT3
29	50000000	50250000	0.455224	0.18399	1233	84.8648	ENSBTAG00000022158	ENSBTAT00000008422	29	50218484	50233948	-	TNNT3
29	50000000	50250000	0.455224	0.18399	1233	84.8648	ENSBTAG00000022158	ENSBTAT00000029890	29	50218484	50233948	-	TNNT3
29	50000000	50250000	0.455224	0.18399	1233	84.8648	ENSBTAG00000022158	ENSBTAT00000064427	29	50218484	50233948	-	TNNT3
29	50000000	50250000	0.455224	0.18399	1233	84.8648	ENSBTAG00000022158	ENSBTAT00000064506	29	50218484	50233948	-	TNNT3
29	50000000	50250000	0.455224	0.18399	1233	84.8648	ENSBTAG00000026768	ENSBTAT00000038235	29	50027265	50034123	+	TH

## Sheet: BTA_MostSig_top5%
	Supplemenatry Table S2: Brahman and Bos taurus top 5% most significant fixed-size windows and genes
Chromosome	Window >	Window <	BTA b_250avg	Gir b_250avg	Avg SNP per fixed-window	Percent Difference in b_250	GeneID	TranscriptID	Chromosome/scaffold	Gene Start (bp)	Gene end (bp)	Strand	Gene Name	Phenotype Description
1	2000000	2250000	0.119265	0.199525	1354	50.3532	ENSBTAG00000003059	ENSBTAT00000003977	1	2204895	2216515	+
1	2000000	2250000	0.119265	0.199525	1354	50.3532	ENSBTAG00000003063	ENSBTAT00000003984	1	2109219	2196114	+	SYNJ1
1	2000000	2250000	0.119265	0.199525	1354	50.3532	ENSBTAG00000003063	ENSBTAT00000003985	1	2109219	2196114	+	SYNJ1
1	2000000	2250000	0.119265	0.199525	1354	50.3532	ENSBTAG00000003064	ENSBTAT00000003986	1	2067036	2099875	+	PAXBP1
1	2000000	2250000	0.119265	0.199525	1354	50.3532	ENSBTAG00000043993	ENSBTAT00000061032	1	2029406	2048813	+	C21orf62
1	2250000	2500000	0.142647	0.211927	2694	39.0783	ENSBTAG00000012412	ENSBTAT00000016473	1	2382873	2459950	+	URB1
1	2250000	2500000	0.142647	0.211927	2694	39.0783	ENSBTAG00000016619	ENSBTAT00000022106	1	2490259	2502545	+	MIS18A
1	2250000	2500000	0.142647	0.211927	2694	39.0783	ENSBTAG00000017310	ENSBTAT00000023019	1	2259115	2360138	-	EVA1C
1	2250000	2500000	0.142647	0.211927	2694	39.0783	ENSBTAG00000023718	ENSBTAT00000032472	1	2462828	2476977	-	MRAP
1	8250000	8500000	0.178807	0.25017	2923	33.2715	ENSBTAG00000040155	ENSBTAT00000056505	1	8328039	8328350	+
1	68000000	68250000	0.175074	0.209331	2908	17.8234	ENSBTAG00000014797	ENSBTAT00000019691	1	68170572	68232640	+	SEC22A
1	68000000	68250000	0.175074	0.209331	2908	17.8234	ENSBTAG00000018877	ENSBTAT00000025128	1	68012078	68101852	+	PDIA5
1	68250000	68500000	0.138516	0.194428	1692	33.5867	ENSBTAG00000018777	ENSBTAT00000032274	1	68263141	68420954	-	ADCY5
1	68250000	68500000	0.138516	0.194428	1692	33.5867	ENSBTAG00000023607	ENSBTAT00000032276	1	68464487	68550787	-	HACD2
1	69000000	69250000	0.150934	0.18524	2198	20.4097	ENSBTAG00000002640	ENSBTAT00000032306	1	69248613	69724961	+	KALRN
1	69250000	69500000	0.151077	0.206493	3194	30.9955	ENSBTAG00000046935	ENSBTAT00000038922	1	69393954	69395622	+
1	77000000	77250000	0.176415	0.207891	2612	16.3806	ENSBTAG00000013205	ENSBTAT00000017575	1	77198182	77343645	-	IL1RAP
1	77000000	77250000	0.176415	0.207891	2612	16.3806	ENSBTAG00000013205	ENSBTAT00000046134	1	77198182	77343645	-	IL1RAP
1	77000000	77250000	0.176415	0.207891	2612	16.3806	ENSBTAG00000023593	ENSBTAT00000032243	1	76996347	77001495	+	GMNC
1	77000000	77250000	0.176415	0.207891	2612	16.3806	ENSBTAG00000023593	ENSBTAT00000066200	1	76996347	77001495	+	GMNC
1	138500000	138750000	0.149732	0.182777	3502	19.8764	ENSBTAG00000012798	ENSBTAT00000017003	1	138455304	138676649	+	KCNH8
1	158250000	158500000	0.123998	0.182728	1104	38.2945	ENSBTAG00000047978	ENSBTAT00000063293	1	158298805	158299185	-
2	4000000	4250000	0.189011	0.260885	3293	31.9515	ENSBTAG00000005444	ENSBTAT00000007163	2	4228137	4333329	-	UGGT1
2	4000000	4250000	0.189011	0.260885	3293	31.9515	ENSBTAG00000006157	ENSBTAT00000008098	2	4111871	4149372	+	HS6ST1
2	19500000	19750000	0.183053	0.215432	2607	16.2511	ENSBTAG00000019255	ENSBTAT00000025637	2	19659540	19692048	+	NFE2L2
2	19500000	19750000	0.183053	0.215432	2607	16.2511	ENSBTAG00000021580	ENSBTAT00000028757	2	19700523	19705981	-	HNRNPA3
2	37500000	37750000	0.16405	0.234796	2359	35.4752	ENSBTAG00000032481	ENSBTAT00000046063	2	37593290	37620037	-	DAPL1
2	39500000	39750000	0.155328	0.181966	2115	15.7953	ENSBTAG00000032405	ENSBTAT00000030526	2	39571129	39572189	+
2	39750000	40000000	0.139262	0.20469	1205	38.0449	ENSBTAG00000003650	ENSBTAT00000004758	2	39999717	40017015	+	NR4A2
2	39750000	40000000	0.139262	0.20469	1205	38.0449	ENSBTAG00000009770	ENSBTAT00000012886	2	39765206	39912916	-	GPD2
2	40000000	40250000	0.136048	0.179237	1856	27.3966	ENSBTAG00000003650	ENSBTAT00000004758	2	39999717	40017015	+	NR4A2
2	41250000	41500000	0.155695	0.206144	2305	27.8847	ENSBTAG00000006159	ENSBTAT00000008100	2	41361137	41491255	-	KCNJ3
2	41750000	42000000	0.157418	0.193184	3153	20.4022	ENSBTAG00000005562	ENSBTAT00000057469	2	41791846	42371758	-	GALNT13
2	55500000	55750000	0.148021	0.177446	2423	18.0813	ENSBTAG00000032264	ENSBTAT00000052348	2	55560967	55561101	+
2	58500000	58750000	0.149892	0.203332	3071	30.2582	ENSBTAG00000017629	ENSBTAT00000023445	2	58552537	58555808	-
2	58500000	58750000	0.149892	0.203332	3071	30.2582	ENSBTAG00000018147	ENSBTAT00000024152	2	58582461	58712391	+	NXPH2
2	80000000	80250000	0.168303	0.215887	1707	24.7712	ENSBTAG00000011256	ENSBTAT00000014951	2	80166217	80369680	+	MYO1B
2	80000000	80250000	0.168303	0.215887	1707	24.7712	ENSBTAG00000046699	ENSBTAT00000056709	2	79975339	80043984	-
2	91250000	91500000	0.117578	0.168984	1218	35.8782	ENSBTAG00000006420	ENSBTAT00000008419	2	91395347	91461311	+	BMPR2
2	91250000	91500000	0.117578	0.168984	1218	35.8782	ENSBTAG00000018746	ENSBTAT00000024963	2	91475505	91548842	+
2	91500000	91750000	0.149149	0.200921	1466	29.5785	ENSBTAG00000008673	ENSBTAT00000011435	2	91558392	91613155	-	ICA1L
2	91500000	91750000	0.149149	0.200921	1466	29.5785	ENSBTAG00000014469	ENSBTAT00000038322	2	91732677	91887415	+	NBEAL1
2	91500000	91750000	0.149149	0.200921	1466	29.5785	ENSBTAG00000014469	ENSBTAT00000038323	2	91732677	91887415	+	NBEAL1
2	91500000	91750000	0.149149	0.200921	1466	29.5785	ENSBTAG00000014469	ENSBTAT00000065285	2	91732677	91887415	+	NBEAL1
2	91500000	91750000	0.149149	0.200921	1466	29.5785	ENSBTAG00000015424	ENSBTAT00000020499	2	91621732	91645548	-	WDR12
2	91500000	91750000	0.149149	0.200921	1466	29.5785	ENSBTAG00000016000	ENSBTAT00000021288	2	91658159	91726299	+	CARF
2	91500000	91750000	0.149149	0.200921	1466	29.5785	ENSBTAG00000018746	ENSBTAT00000024963	2	91475505	91548842	+
2	91750000	92000000	0.160138	0.189284	2360	16.6822	ENSBTAG00000000851	ENSBTAT00000001132	2	91899069	91943225	+	CYP20A1
2	91750000	92000000	0.160138	0.189284	2360	16.6822	ENSBTAG00000011017	ENSBTAT00000014635	2	91960475	92057920	+	ABI2
2	91750000	92000000	0.160138	0.189284	2360	16.6822	ENSBTAG00000014469	ENSBTAT00000038322	2	91732677	91887415	+	NBEAL1
2	91750000	92000000	0.160138	0.189284	2360	16.6822	ENSBTAG00000014469	ENSBTAT00000038323	2	91732677	91887415	+	NBEAL1
2	91750000	92000000	0.160138	0.189284	2360	16.6822	ENSBTAG00000014469	ENSBTAT00000065285	2	91732677	91887415	+	NBEAL1
2	99500000	99750000	0.145507	0.22343	1890	42.2422	ENSBTAG00000012647	ENSBTAT00000061483	2	99660620	99997642	-
2	99500000	99750000	0.145507	0.22343	1890	42.2422	ENSBTAG00000047490	ENSBTAT00000064941	2	99704435	99714269	+
2	103000000	103250000	0.161023	0.292583	3392	58.0063	ENSBTAG00000018552	ENSBTAT00000024690	2	102927402	103134122	+	VWC2L
3	21500000	21750000	0.159816	0.195614	770	20.1436	ENSBTAG00000008131	ENSBTAT00000010691	3	21639998	21705577	+	RNF115
3	21500000	21750000	0.159816	0.195614	770	20.1436	ENSBTAG00000008365	ENSBTAT00000011013	3	21519979	21521463	+	ANKRD34A
3	21500000	21750000	0.159816	0.195614	770	20.1436	ENSBTAG00000008367	ENSBTAT00000011015	3	21523748	21550017	+	LIX1L
3	21500000	21750000	0.159816	0.195614	770	20.1436	ENSBTAG00000008369	ENSBTAT00000011016	3	21553392	21555392	+	RBM8A
3	21500000	21750000	0.159816	0.195614	770	20.1436	ENSBTAG00000008370	ENSBTAT00000011019	3	21555818	21560289	-
3	21500000	21750000	0.159816	0.195614	770	20.1436	ENSBTAG00000008372	ENSBTAT00000011022	3	21560999	21566572	+	PEX11B
3	21500000	21750000	0.159816	0.195614	770	20.1436	ENSBTAG00000008373	ENSBTAT00000011023	3	21567426	21583051	+	ITGA10
3	21500000	21750000	0.159816	0.195614	770	20.1436	ENSBTAG00000013910	ENSBTAT00000018472	3	21502103	21516918	-
3	21500000	21750000	0.159816	0.195614	770	20.1436	ENSBTAG00000021634	ENSBTAT00000028829	3	21612696	21622086	+	PIAS3
3	21500000	21750000	0.159816	0.195614	770	20.1436	ENSBTAG00000021635	ENSBTAT00000028830	3	21619324	21624613	-	NUDT17
3	21500000	21750000	0.159816	0.195614	770	20.1436	ENSBTAG00000021637	ENSBTAT00000028832	3	21626660	21639992	-	POLR3C
3	21500000	21750000	0.159816	0.195614	770	20.1436	ENSBTAG00000038844	ENSBTAT00000053939	3	21588494	21605094	+	ANKRD35
3	27750000	28000000	0.186389	0.265909	1363	35.1625	ENSBTAG00000005788	ENSBTAT00000007608	3	27742479	27783993	-	VANGL1
3	30500000	30750000	0.155768	0.195206	1464	22.4734	ENSBTAG00000015107	ENSBTAT00000020102	3	30533845	30563298	+	SLC16A1
3	30750000	31000000	0.154934	0.208545	884	29.4984	ENSBTAG00000006081	ENSBTAT00000007990	3	30761233	30766807	+	PPM1J
3	30750000	31000000	0.154934	0.208545	884	29.4984	ENSBTAG00000014291	ENSBTAT00000018985	3	30942961	30957520	-	WNT2B
3	30750000	31000000	0.154934	0.208545	884	29.4984	ENSBTAG00000014294	ENSBTAT00000018992	3	30854912	30924055	+	ST7L
3	30750000	31000000	0.154934	0.208545	884	29.4984	ENSBTAG00000014295	ENSBTAT00000045136	3	30810109	30854190	-	CAPZA1
3	30750000	31000000	0.154934	0.208545	884	29.4984	ENSBTAG00000014297	ENSBTAT00000018997	3	30776860	30804255	-	MOV10
3	30750000	31000000	0.154934	0.208545	884	29.4984	ENSBTAG00000014299	ENSBTAT00000018998	3	30769966	30776469	+	RHOC
3	30750000	31000000	0.154934	0.208545	884	29.4984	ENSBTAG00000021602	ENSBTAT00000028787	3	30987502	31026962	-	CTTNBP2NL
3	32750000	33000000	0.163297	0.213466	1124	26.6313	ENSBTAG00000015459	ENSBTAT00000020543	3	32942122	32945611	+	KCNA2
3	32750000	33000000	0.163297	0.213466	1124	26.6313	ENSBTAG00000047879	ENSBTAT00000064709	3	32851233	32852963	+	KCNA3
3	34000000	34250000	0.177068	0.236032	1170	28.547	ENSBTAG00000008849	ENSBTAT00000011652	3	34150876	34214025	+	SORT1	protein transport into membrane raft
3	34000000	34250000	0.177068	0.236032	1170	28.547	ENSBTAG00000009042	ENSBTAT00000033658	3	34070247	34078942	-	ATXN7L2
3	34000000	34250000	0.177068	0.236032	1170	28.547	ENSBTAG00000013014	ENSBTAT00000017302	3	34016627	34019939	-	GPR61
3	34000000	34250000	0.177068	0.236032	1170	28.547	ENSBTAG00000013016	ENSBTAT00000017303	3	33969546	34013930	-	GNAI3
3	34000000	34250000	0.177068	0.236032	1170	28.547	ENSBTAG00000014083	ENSBTAT00000018722	3	34054795	34060289	+	AMIGO1
3	34000000	34250000	0.177068	0.236032	1170	28.547	ENSBTAG00000015470	ENSBTAT00000020561	3	34082543	34095369	-	SYPL2
3	34000000	34250000	0.177068	0.236032	1170	28.547	ENSBTAG00000016643	ENSBTAT00000022139	3	34061189	34068836	-	CYB561D1
3	34000000	34250000	0.177068	0.236032	1170	28.547	ENSBTAG00000018804	ENSBTAT00000025033	3	34246149	34270501	-	CELSR2
3	34000000	34250000	0.177068	0.236032	1170	28.547	ENSBTAG00000018804	ENSBTAT00000063317	3	34246149	34270501	-	CELSR2
3	34000000	34250000	0.177068	0.236032	1170	28.547	ENSBTAG00000018806	ENSBTAT00000025034	3	34239156	34242726	+	PSRC1
3	34000000	34250000	0.177068	0.236032	1170	28.547	ENSBTAG00000018807	ENSBTAT00000025035	3	34221092	34235694	+	MYBPHL
3	34000000	34250000	0.177068	0.236032	1170	28.547	ENSBTAG00000020641	ENSBTAT00000027507	3	34126163	34147197	+	PSMA5
3	43000000	43250000	0.180987	0.2454	2411	30.2134	ENSBTAG00000006320	ENSBTAT00000008292	3	43189905	43230271	+	DBT
3	43000000	43250000	0.180987	0.2454	2411	30.2134	ENSBTAG00000006321	ENSBTAT00000008293	3	43157188	43185261	-	RTCA
3	43000000	43250000	0.180987	0.2454	2411	30.2134	ENSBTAG00000031439	ENSBTAT00000008825	3	42934668	43107421	-	CDC14A
3	43000000	43250000	0.180987	0.2454	2411	30.2134	ENSBTAG00000031439	ENSBTAT00000065355	3	42934668	43107421	-	CDC14A
3	44750000	45000000	0.170309	0.217007	2420	24.1136	ENSBTAG00000031461	ENSBTAT00000044574	3	44657522	44775833	-	SNX7
3	57000000	57250000	0.189674	0.22396	3367	16.578	ENSBTAG00000017595	ENSBTAT00000023395	3	57105060	57144607	-
3	59000000	59250000	0.129781	0.179267	2137	32.0247	ENSBTAG00000003444	ENSBTAT00000004474	3	59081328	59119092	+	SYDE2
3	59000000	59250000	0.129781	0.179267	2137	32.0247	ENSBTAG00000013778	ENSBTAT00000018309	3	59148625	59233689	-	WDR63
3	59000000	59250000	0.129781	0.179267	2137	32.0247	ENSBTAG00000013778	ENSBTAT00000022063	3	59148625	59233689	-	WDR63
3	59000000	59250000	0.129781	0.179267	2137	32.0247	ENSBTAG00000013851	ENSBTAT00000018398	3	59010764	59020234	+	BCL10
3	59000000	59250000	0.129781	0.179267	2137	32.0247	ENSBTAG00000016326	ENSBTAT00000021717	3	59025961	59033220	+	C1orf52
3	59000000	59250000	0.129781	0.179267	2137	32.0247	ENSBTAG00000047351	ENSBTAT00000056782	3	59174746	59178672	+
3	59500000	59750000	0.110636	0.167338	1208	40.7964	ENSBTAG00000005782	ENSBTAT00000007603	3	59701750	59715557	+	CTBS
3	59500000	59750000	0.110636	0.167338	1208	40.7964	ENSBTAG00000018942	ENSBTAT00000033499	3	59590264	59648545	+	SSX2IP
3	59500000	59750000	0.110636	0.167338	1208	40.7964	ENSBTAG00000020010	ENSBTAT00000026651	3	59718345	59768584	-
3	59500000	59750000	0.110636	0.167338	1208	40.7964	ENSBTAG00000020010	ENSBTAT00000064037	3	59718345	59768584	-
3	59750000	60000000	0.138601	0.182379	1502	27.2776	ENSBTAG00000007724	ENSBTAT00000010156	3	59964563	59969593	-
3	59750000	60000000	0.138601	0.182379	1502	27.2776	ENSBTAG00000008118	ENSBTAT00000010676	3	59792647	59809111	-	RPF1
3	59750000	60000000	0.138601	0.182379	1502	27.2776	ENSBTAG00000008122	ENSBTAT00000010682	3	59783839	59791977	+
3	59750000	60000000	0.138601	0.182379	1502	27.2776	ENSBTAG00000010445	ENSBTAT00000013784	3	59874336	59892332	-	DNASE2B
3	59750000	60000000	0.138601	0.182379	1502	27.2776	ENSBTAG00000020010	ENSBTAT00000026651	3	59718345	59768584	-
3	59750000	60000000	0.138601	0.182379	1502	27.2776	ENSBTAG00000020010	ENSBTAT00000064037	3	59718345	59768584	-
3	59750000	60000000	0.138601	0.182379	1502	27.2776	ENSBTAG00000024255	ENSBTAT00000033492	3	59893270	59932957	+
3	59750000	60000000	0.138601	0.182379	1502	27.2776	ENSBTAG00000048203	ENSBTAT00000065625	3	59964563	60011583	-	SAMD13
4	113000000	113250000	0.138922	0.178921	1776	25.1688	ENSBTAG00000000389	ENSBTAT00000000499	4	113127975	113131240	+	ZNF212
4	113000000	113250000	0.138922	0.178921	1776	25.1688	ENSBTAG00000002445	ENSBTAT00000003175	4	113141788	113150955	+	ZNF783
4	113000000	113250000	0.138922	0.178921	1776	25.1688	ENSBTAG00000002810	ENSBTAT00000003635	4	113238978	113261531	-	ZNF777
4	113000000	113250000	0.138922	0.178921	1776	25.1688	ENSBTAG00000014768	ENSBTAT00000019646	4	113021969	113030533	-	ZNF786
4	113000000	113250000	0.138922	0.178921	1776	25.1688	ENSBTAG00000017143	ENSBTAT00000022782	4	112989514	113006466	-	PDIA4
4	113000000	113250000	0.138922	0.178921	1776	25.1688	ENSBTAG00000020445	ENSBTAT00000027245	4	113049658	113071436	+	ZNF398
4	113000000	113250000	0.138922	0.178921	1776	25.1688	ENSBTAG00000020448	ENSBTAT00000027249	4	113083336	113105271	+	ZNF282
4	113000000	113250000	0.138922	0.178921	1776	25.1688	ENSBTAG00000020448	ENSBTAT00000063667	4	113083336	113105271	+	ZNF282
4	113000000	113250000	0.138922	0.178921	1776	25.1688	ENSBTAG00000020448	ENSBTAT00000064183	4	113083336	113105271	+	ZNF282
4	113750000	114000000	0.125522	0.15343	6457	20.0096	ENSBTAG00000001198	ENSBTAT00000001588	4	113780811	113781704	-
4	113750000	114000000	0.125522	0.15343	6457	20.0096	ENSBTAG00000030940	ENSBTAT00000014926	4	113910742	113941457	-
4	113750000	114000000	0.125522	0.15343	6457	20.0096	ENSBTAG00000039588	ENSBTAT00000057366	4	113763391	113768447	-
4	113750000	114000000	0.125522	0.15343	6457	20.0096	ENSBTAG00000040331	ENSBTAT00000052584	4	113952126	113959951	-
4	113750000	114000000	0.125522	0.15343	6457	20.0096	ENSBTAG00000046257	ENSBTAT00000034773	4	113866800	113874303	-
5	20750000	21000000	0.15765	0.200968	1575	24.1582	ENSBTAG00000007035	ENSBTAT00000009254	5	20898144	20899948	-	CCER1
5	31000000	31250000	0.216584	0.264479	514	19.9123	ENSBTAG00000005464	ENSBTAT00000007187	5	31160699	31176231	+	ADCY6
5	31000000	31250000	0.216584	0.264479	514	19.9123	ENSBTAG00000005861	ENSBTAT00000007703	5	31221136	31257293	+	CCNT1
5	31000000	31250000	0.216584	0.264479	514	19.9123	ENSBTAG00000005861	ENSBTAT00000033823	5	31221136	31257293	+	CCNT1
5	31000000	31250000	0.216584	0.264479	514	19.9123	ENSBTAG00000015347	ENSBTAT00000020402	5	31013104	31014446	+
5	31000000	31250000	0.216584	0.264479	514	19.9123	ENSBTAG00000015364	ENSBTAT00000020414	5	31000183	31003266	-	WNT1
5	31000000	31250000	0.216584	0.264479	514	19.9123	ENSBTAG00000015825	ENSBTAT00000021022	5	31052621	31060822	-	CCDC65
5	31000000	31250000	0.216584	0.264479	514	19.9123	ENSBTAG00000015828	ENSBTAT00000021025	5	31048546	31052006	+	FKBP11
5	31000000	31250000	0.216584	0.264479	514	19.9123	ENSBTAG00000018773	ENSBTAT00000024996	5	31090625	31097555	+	RND1
5	31000000	31250000	0.216584	0.264479	514	19.9123	ENSBTAG00000021808	ENSBTAT00000029069	5	31116984	31126056	-	CACNB3
5	31000000	31250000	0.216584	0.264479	514	19.9123	ENSBTAG00000021810	ENSBTAT00000029071	5	31101517	31116108	+	DDX23
5	74500000	74750000	0.133567	0.171967	3469	25.1362	ENSBTAG00000037799	ENSBTAT00000056456	5	74673523	74688908	+
5	74500000	74750000	0.133567	0.171967	3469	25.1362	ENSBTAG00000046392	ENSBTAT00000065790	5	74631082	74631702	+
5	74750000	75000000	0.175707	0.210984	3725	18.2459	ENSBTAG00000012192	ENSBTAT00000016190	5	74997804	75007462	-
5	74750000	75000000	0.175707	0.210984	3725	18.2459	ENSBTAG00000012192	ENSBTAT00000064515	5	74997804	75007462	-
5	74750000	75000000	0.175707	0.210984	3725	18.2459	ENSBTAG00000038652	ENSBTAT00000054074	5	74935713	74959662	+
5	74750000	75000000	0.175707	0.210984	3725	18.2459	ENSBTAG00000039524	ENSBTAT00000017482	5	74875954	74876802	-
5	74750000	75000000	0.175707	0.210984	3725	18.2459	ENSBTAG00000040244	ENSBTAT00000044682	5	74974807	74986755	+
5	76250000	76500000	0.142934	0.215869	1907	40.6549	ENSBTAG00000015043	ENSBTAT00000020023	5	76266277	76282792	-	MFNG
5	76250000	76500000	0.142934	0.215869	1907	40.6549	ENSBTAG00000015044	ENSBTAT00000020024	5	76287158	76312955	-	CARD10
5	76250000	76500000	0.142934	0.215869	1907	40.6549	ENSBTAG00000016661	ENSBTAT00000022157	5	76375512	76405820	+
5	76250000	76500000	0.142934	0.215869	1907	40.6549	ENSBTAG00000016661	ENSBTAT00000053400	5	76375512	76405820	+
5	76250000	76500000	0.142934	0.215869	1907	40.6549	ENSBTAG00000030632	ENSBTAT00000043297	5	76497229	76503464	-	ALG10
5	76500000	76750000	0.101364	0.152362	1540	40.1996	ENSBTAG00000000606	ENSBTAT00000000798	5	76692598	76808969	+	SYT10
5	76500000	76750000	0.101364	0.152362	1540	40.1996	ENSBTAG00000030632	ENSBTAT00000043297	5	76497229	76503464	-	ALG10
5	76750000	77000000	0.108617	0.150168	1214	32.1121	ENSBTAG00000000606	ENSBTAT00000000798	5	76692598	76808969	+	SYT10
5	84000000	84250000	0.1513	0.195522	1571	25.501	ENSBTAG00000000393	ENSBTAT00000000506	5	84096324	84138430	-	SSPN
5	84000000	84250000	0.1513	0.195522	1571	25.501	ENSBTAG00000030575	ENSBTAT00000043182	5	84233719	84236923	+	BHLHE41
5	84000000	84250000	0.1513	0.195522	1571	25.501	ENSBTAG00000030575	ENSBTAT00000063451	5	84233719	84236923	+	BHLHE41
5	99500000	99750000	0.15689	0.215725	3325	31.5792	ENSBTAG00000014332	ENSBTAT00000039039	5	99647123	99701630	-
5	99500000	99750000	0.15689	0.215725	3325	31.5792	ENSBTAG00000014332	ENSBTAT00000056514	5	99647123	99701630	-
5	99500000	99750000	0.15689	0.215725	3325	31.5792	ENSBTAG00000046268	ENSBTAT00000006472	5	99599782	99604410	-
6	1750000	2000000	0.17032	0.209379	2686	20.574	ENSBTAG00000044082	ENSBTAT00000061084	6	1947847	2082068	+	2001-03-01
6	3250000	3500000	0.145282	0.210452	1998	36.6398	ENSBTAG00000004942	ENSBTAT00000006502	6	3419547	3432299	-	EXOSC9
6	3250000	3500000	0.145282	0.210452	1998	36.6398	ENSBTAG00000004943	ENSBTAT00000006503	6	3413086	3419194	+	CCNA2
6	3250000	3500000	0.145282	0.210452	1998	36.6398	ENSBTAG00000004945	ENSBTAT00000006505	6	3375322	3410957	+	BBS7
6	3500000	3750000	0.147594	0.18145	3865	20.5779	ENSBTAG00000021746	ENSBTAT00000028988	6	3542635	3575330	+	ANXA5
6	4250000	4500000	0.140031	0.179162	2921	24.5185	ENSBTAG00000010634	ENSBTAT00000014058	6	4372937	4376146	+	NDNF
6	4250000	4500000	0.140031	0.179162	2921	24.5185	ENSBTAG00000012111	ENSBTAT00000049757	6	4491175	4743136	+	PRDM5
6	4500000	4750000	0.155415	0.191695	2608	20.904	ENSBTAG00000012111	ENSBTAT00000049757	6	4491175	4743136	+	PRDM5
6	7000000	7250000	0.111923	0.161649	2112	36.3531	ENSBTAG00000010350	ENSBTAT00000049054	6	7151718	7207800	-	USP53
6	7000000	7250000	0.111923	0.161649	2112	36.3531	ENSBTAG00000017045	ENSBTAT00000022662	6	7105321	7108886	-	FABP2
6	7000000	7250000	0.111923	0.161649	2112	36.3531	ENSBTAG00000024888	ENSBTAT00000014479	6	6874055	7070187	+	PDE5A
6	7000000	7250000	0.111923	0.161649	2112	36.3531	ENSBTAG00000048273	ENSBTAT00000065362	6	7145414	7150482	+
6	7250000	7500000	0.144743	0.182835	1982	23.2563	ENSBTAG00000002574	ENSBTAT00000003330	6	7251253	7289661	-	MYOZ2
6	7250000	7500000	0.144743	0.182835	1982	23.2563	ENSBTAG00000006434	ENSBTAT00000008434	6	7388728	7590933	-	SYNPO2
6	16500000	16750000	0.157729	0.207749	3694	27.3722	ENSBTAG00000000748	ENSBTAT00000000992	6	16747757	16755365	-	GAR1
6	16500000	16750000	0.157729	0.207749	3694	27.3722	ENSBTAG00000000751	ENSBTAT00000000997	6	16727622	16740695	-	RRH
6	16500000	16750000	0.157729	0.207749	3694	27.3722	ENSBTAG00000007019	ENSBTAT00000009238	6	16702358	16719812	-	LRIT3
6	16500000	16750000	0.157729	0.207749	3694	27.3722	ENSBTAG00000010564	ENSBTAT00000013967	6	16376642	16510240	+	ELOVL6
6	16500000	16750000	0.157729	0.207749	3694	27.3722	ENSBTAG00000046949	ENSBTAT00000064945	6	16676235	16676579	+
6	17750000	18000000	0.211769	0.255675	1132	18.7856	ENSBTAG00000011611	ENSBTAT00000035535	6	17789598	17801277	-	OSTC
6	17750000	18000000	0.211769	0.255675	1132	18.7856	ENSBTAG00000014226	ENSBTAT00000018910	6	17828130	17832711	-	RPL34
6	19500000	19750000	0.159375	0.198613	1376	21.921	ENSBTAG00000012969	ENSBTAT00000017242	6	19381413	19511148	+	DKK2
6	20000000	20250000	0.145828	0.206505	2858	34.4432	ENSBTAG00000004227	ENSBTAT00000005539	6	20138930	20348418	+	TBCK
6	20000000	20250000	0.145828	0.206505	2858	34.4432	ENSBTAG00000004230	ENSBTAT00000005542	6	20111150	20138597	-	AIMP1
6	20000000	20250000	0.145828	0.206505	2858	34.4432	ENSBTAG00000047891	ENSBTAT00000065796	6	20091366	20100940	+	GIMD1
6	32000000	32250000	0.167253	0.209436	2741	22.3965	ENSBTAG00000002895	ENSBTAT00000003762	6	32136547	32138712	-	ATOH1
6	32000000	32250000	0.167253	0.209436	2741	22.3965	ENSBTAG00000046413	ENSBTAT00000064348	6	32202195	32205548	-
6	32000000	32250000	0.167253	0.209436	2741	22.3965	ENSBTAG00000046473	ENSBTAT00000063405	6	32225726	32227610	+
6	44500000	44750000	0.175373	0.217954	2865	21.6515	ENSBTAG00000033327	ENSBTAT00000047395	6	44668706	44669207	+
6	69000000	69250000	0.184602	0.233539	2137	23.4073	ENSBTAG00000001839	ENSBTAT00000027443	6	69175254	69187082	-	OCIAD2
6	69000000	69250000	0.184602	0.233539	2137	23.4073	ENSBTAG00000010611	ENSBTAT00000014028	6	69144344	69167282	+	OCIAD1
6	69000000	69250000	0.184602	0.233539	2137	23.4073	ENSBTAG00000010611	ENSBTAT00000046355	6	69144344	69167282	+	OCIAD1
6	69250000	69500000	0.195702	0.23419	2148	17.906	ENSBTAG00000001600	ENSBTAT00000002106	6	69355762	69434440	+
6	69250000	69500000	0.195702	0.23419	2148	17.906	ENSBTAG00000021347	ENSBTAT00000028457	6	69282673	69334640	+	CWH43
6	79250000	79500000	0.186486	0.246164	1876	27.5869	ENSBTAG00000013918	ENSBTAT00000018508	6	78991885	79313522	+	ADGRL3
6	79250000	79500000	0.186486	0.246164	1876	27.5869	ENSBTAG00000013918	ENSBTAT00000039682	6	78991885	79313522	+	ADGRL3
6	79250000	79500000	0.186486	0.246164	1876	27.5869	ENSBTAG00000013918	ENSBTAT00000051991	6	78991885	79313522	+	ADGRL3
6	79250000	79500000	0.186486	0.246164	1876	27.5869	ENSBTAG00000013918	ENSBTAT00000066218	6	78991885	79313522	+	ADGRL3
6	105250000	105500000	0.168903	0.211357	1720	22.329	ENSBTAG00000004277	ENSBTAT00000005613	6	105291556	105452049	+	EVC2	Chondrodysplasia
6	105250000	105500000	0.168903	0.211357	1720	22.329	ENSBTAG00000004287	ENSBTAT00000005621	6	105171716	105275204	-	EVC
6	117750000	118000000	0.123404	0.16315	2138	27.7405	ENSBTAG00000003357	ENSBTAT00000004355	6	117749153	117758920	+	CLRN2
6	117750000	118000000	0.123404	0.16315	2138	27.7405	ENSBTAG00000019584	ENSBTAT00000026090	6	117798819	117856796	-
6	117750000	118000000	0.123404	0.16315	2138	27.7405	ENSBTAG00000027825	ENSBTAT00000040127	6	117898822	117923220	+
6	117750000	118000000	0.123404	0.16315	2138	27.7405	ENSBTAG00000046936	ENSBTAT00000065893	6	117990818	117992917	-	MRFAP1
6	118000000	118250000	0.14509	0.186047	1512	24.7369	ENSBTAG00000003766	ENSBTAT00000004899	6	118023637	118025125	+	BLOC1S4
6	118000000	118250000	0.14509	0.186047	1512	24.7369	ENSBTAG00000005493	ENSBTAT00000039389	6	118212844	118312151	+	TBC1D14
6	118000000	118250000	0.14509	0.186047	1512	24.7369	ENSBTAG00000019427	ENSBTAT00000025878	6	118129452	118178266	+	KIAA0232
7	11500000	11750000	0.127283	0.17284	2407	30.3586	ENSBTAG00000026148	ENSBTAT00000027132	7	11620385	11663606	+
7	11500000	11750000	0.127283	0.17284	2407	30.3586	ENSBTAG00000033061	ENSBTAT00000013229	7	11600990	11601710	+
7	15000000	15250000	0.15608	0.186762	4283	17.8987	ENSBTAG00000004369	ENSBTAT00000005708	7	15043601	15045442	-
7	15000000	15250000	0.15608	0.186762	4283	17.8987	ENSBTAG00000046139	ENSBTAT00000054272	7	15224287	15225234	+
7	15000000	15250000	0.15608	0.186762	4283	17.8987	ENSBTAG00000046249	ENSBTAT00000065190	7	15204472	15205428	+
7	15000000	15250000	0.15608	0.186762	4283	17.8987	ENSBTAG00000046564	ENSBTAT00000053279	7	15091727	15092665	+
7	15000000	15250000	0.15608	0.186762	4283	17.8987	ENSBTAG00000046982	ENSBTAT00000054448	7	14999356	15000312	-
7	15000000	15250000	0.15608	0.186762	4283	17.8987	ENSBTAG00000047799	ENSBTAT00000004091	7	15151349	15153336	+
7	15000000	15250000	0.15608	0.186762	4283	17.8987	ENSBTAG00000047921	ENSBTAT00000053244	7	15028921	15029853	-
7	55750000	56000000	0.191831	0.231245	823	18.6321	ENSBTAG00000027151	ENSBTAT00000060996	7	55822283	56166010	+	ARHGAP26
7	77000000	77250000	0.144395	0.180588	2577	22.2737	ENSBTAG00000006607	ENSBTAT00000008669	7	77249997	77257261	+	CCNG1
7	77250000	77500000	0.162087	0.192734	1808	17.2751	ENSBTAG00000006607	ENSBTAT00000008669	7	77249997	77257261	+	CCNG1
7	77250000	77500000	0.162087	0.192734	1808	17.2751	ENSBTAG00000012350	ENSBTAT00000016399	7	77321513	77337009	+	MAT2B
7	77250000	77500000	0.162087	0.192734	1808	17.2751	ENSBTAG00000014772	ENSBTAT00000019650	7	77264728	77270660	-	NUDCD2
7	77250000	77500000	0.162087	0.192734	1808	17.2751	ENSBTAG00000014773	ENSBTAT00000019652	7	77271070	77303644	+	HMMR
7	82750000	83000000	0.15957	0.201395	3180	23.1744	ENSBTAG00000004657	ENSBTAT00000006113	7	82834996	82835982	+	FBLL1
7	82750000	83000000	0.15957	0.201395	3180	23.1744	ENSBTAG00000007632	ENSBTAT00000042733	7	82923270	82957971	+	FAM151B
7	82750000	83000000	0.15957	0.201395	3180	23.1744	ENSBTAG00000007633	ENSBTAT00000010043	7	82970046	82971584	-	ANKRD34B
7	82750000	83000000	0.15957	0.201395	3180	23.1744	ENSBTAG00000013880	ENSBTAT00000019472	7	82703348	82782761	+	WWC1
7	82750000	83000000	0.15957	0.201395	3180	23.1744	ENSBTAG00000014626	ENSBTAT00000019475	7	82792843	82822084	+	RARS
7	82750000	83000000	0.15957	0.201395	3180	23.1744	ENSBTAG00000021577	ENSBTAT00000028751	7	82875305	82908670	+	ZFYVE16
7	83500000	83750000	0.165567	0.1995	2432	18.5899	ENSBTAG00000001003	ENSBTAT00000001330	7	83554315	83579633	+	CKMT2
7	83500000	83750000	0.165567	0.1995	2432	18.5899	ENSBTAG00000005265	ENSBTAT00000006931	7	83599489	83607997	+
7	83500000	83750000	0.165567	0.1995	2432	18.5899	ENSBTAG00000011110	ENSBTAT00000014753	7	83618466	83658727	-	ACOT12
7	83500000	83750000	0.165567	0.1995	2432	18.5899	ENSBTAG00000013856	ENSBTAT00000018404	7	83706304	84016324	-	SSBP2
7	83500000	83750000	0.165567	0.1995	2432	18.5899	ENSBTAG00000030259	ENSBTAT00000035048	7	83362788	83546393	+	RASGRF2
7	98500000	98750000	0.157479	0.210263	4281	28.7069	ENSBTAG00000000874	ENSBTAT00000011029	7	98444979	98581253	+	CAST
7	98500000	98750000	0.157479	0.210263	4281	28.7069	ENSBTAG00000000874	ENSBTAT00000027864	7	98444979	98581253	+	CAST
7	98500000	98750000	0.157479	0.210263	4281	28.7069	ENSBTAG00000000874	ENSBTAT00000037077	7	98444979	98581253	+	CAST
7	98500000	98750000	0.157479	0.210263	4281	28.7069	ENSBTAG00000000874	ENSBTAT00000065978	7	98444979	98581253	+	CAST
7	98500000	98750000	0.157479	0.210263	4281	28.7069	ENSBTAG00000013557	ENSBTAT00000018026	7	98582890	98618194	-	ERAP1
7	98500000	98750000	0.157479	0.210263	4281	28.7069	ENSBTAG00000039275	ENSBTAT00000001164	7	98715725	98767729	+	ERAP2
7	98750000	99000000	0.134744	0.194725	1835	36.4106	ENSBTAG00000009772	ENSBTAT00000034970	7	98947946	99003794	-	LIX1
7	98750000	99000000	0.134744	0.194725	1835	36.4106	ENSBTAG00000019900	ENSBTAT00000026511	7	98825233	98878164	+	LNPEP
7	98750000	99000000	0.134744	0.194725	1835	36.4106	ENSBTAG00000039275	ENSBTAT00000001164	7	98715725	98767729	+	ERAP2
7	99000000	99250000	0.164935	0.194904	1943	16.657	ENSBTAG00000009772	ENSBTAT00000034970	7	98947946	99003794	-	LIX1
7	99000000	99250000	0.164935	0.194904	1943	16.657	ENSBTAG00000011763	ENSBTAT00000015624	7	99013511	99035256	-	RIOK2
8	65250000	65500000	0.169296	0.242693	1210	35.6308	ENSBTAG00000001864	ENSBTAT00000002429	8	65341202	65373695	+	NR4A3
8	65250000	65500000	0.169296	0.242693	1210	35.6308	ENSBTAG00000008016	ENSBTAT00000010541	8	65425936	65483851	+	STX17
8	65500000	65750000	0.179514	0.241162	1683	29.3093	ENSBTAG00000009804	ENSBTAT00000012930	8	65500573	65597182	-	ERP44
8	65500000	65750000	0.179514	0.241162	1683	29.3093	ENSBTAG00000009806	ENSBTAT00000012932	8	65597445	65734342	+	INVS
8	65500000	65750000	0.179514	0.241162	1683	29.3093	ENSBTAG00000044003	ENSBTAT00000061149	8	65734942	65781291	-	TEX10
8	66000000	66250000	0.166068	0.200993	3189	19.0299	ENSBTAG00000035709	ENSBTAT00000050193	8	66018697	66030285	+
8	66000000	66250000	0.166068	0.200993	3189	19.0299	ENSBTAG00000035709	ENSBTAT00000050196	8	66018697	66030285	+
8	66000000	66250000	0.166068	0.200993	3189	19.0299	ENSBTAG00000037971	ENSBTAT00000050194	8	66102895	66114341	-
8	66000000	66250000	0.166068	0.200993	3189	19.0299	ENSBTAG00000047647	ENSBTAT00000063361	8	66161958	66162749	-
8	73000000	73250000	0.175741	0.209519	2647	17.5354	ENSBTAG00000001219	ENSBTAT00000001613	8	73087438	73089382	-
8	73000000	73250000	0.175741	0.209519	2647	17.5354	ENSBTAG00000021949	ENSBTAT00000029264	8	73180100	73184369	-	NEFL
8	73000000	73250000	0.175741	0.209519	2647	17.5354	ENSBTAG00000039530	ENSBTAT00000036581	8	73147853	73152844	+	NEFM
8	76000000	76250000	0.157642	0.207665	1526	27.387	ENSBTAG00000013947	ENSBTAT00000018534	8	76066458	76082190	-	APTX
8	76000000	76250000	0.157642	0.207665	1526	27.387	ENSBTAG00000013947	ENSBTAT00000045509	8	76066458	76082190	-	APTX
8	76000000	76250000	0.157642	0.207665	1526	27.387	ENSBTAG00000015027	ENSBTAT00000020003	8	76025045	76040735	-
8	76000000	76250000	0.157642	0.207665	1526	27.387	ENSBTAG00000015249	ENSBTAT00000020286	8	76176882	76232330	-	B4GALT1
8	76000000	76250000	0.157642	0.207665	1526	27.387	ENSBTAG00000016265	ENSBTAT00000021637	8	76107824	76118491	+	DNAJA1
8	76000000	76250000	0.157642	0.207665	1526	27.387	ENSBTAG00000016265	ENSBTAT00000036866	8	76107824	76118491	+	DNAJA1
8	76000000	76250000	0.157642	0.207665	1526	27.387	ENSBTAG00000019564	ENSBTAT00000020865	8	76122540	76152278	-	SMU1
8	76000000	76250000	0.157642	0.207665	1526	27.387	ENSBTAG00000026748	ENSBTAT00000038177	8	75984696	76010699	+
8	76250000	76500000	0.158602	0.247388	1226	43.738	ENSBTAG00000012383	ENSBTAT00000016431	8	76364232	76378151	+	CHMP5
8	76250000	76500000	0.158602	0.247388	1226	43.738	ENSBTAG00000012385	ENSBTAT00000045206	8	76389163	76455390	+	NFX1
8	76250000	76500000	0.158602	0.247388	1226	43.738	ENSBTAG00000017845	ENSBTAT00000023720	8	76352438	76363634	-	BAG1
8	76250000	76500000	0.158602	0.247388	1226	43.738	ENSBTAG00000020105	ENSBTAT00000026782	8	76468680	76484933	-
8	76250000	76500000	0.158602	0.247388	1226	43.738	ENSBTAG00000032093	ENSBTAT00000045522	8	76329357	76348121	+	SPINK4
8	76500000	76750000	0.16101	0.220514	900	31.193	ENSBTAG00000000693	ENSBTAT00000000925	8	76567996	76663653	+	UBE2R2
8	76500000	76750000	0.16101	0.220514	900	31.193	ENSBTAG00000000695	ENSBTAT00000000930	8	76668494	76759843	-	UBAP2
8	76500000	76750000	0.16101	0.220514	900	31.193	ENSBTAG00000003323	ENSBTAT00000004312	8	76540581	76552661	-	NOL6
8	76500000	76750000	0.16101	0.220514	900	31.193	ENSBTAG00000008493	ENSBTAT00000011196	8	76525369	76531334	-	AQP3
8	78250000	78500000	0.169842	0.212681	1171	22.398	ENSBTAG00000014827	ENSBTAT00000019747	8	78223447	78279808	-	UBQLN1
8	78250000	78500000	0.169842	0.212681	1171	22.398	ENSBTAG00000014827	ENSBTAT00000033922	8	78223447	78279808	-	UBQLN1
8	78250000	78500000	0.169842	0.212681	1171	22.398	ENSBTAG00000020436	ENSBTAT00000027236	8	78439020	78524275	-	KIF27
8	78250000	78500000	0.169842	0.212681	1171	22.398	ENSBTAG00000023523	ENSBTAT00000012912	8	78327713	78418760	-	GKAP1
8	78500000	78750000	0.202101	0.252608	1474	22.2152	ENSBTAG00000006478	ENSBTAT00000008492	8	78544396	78556152	-	C9orf64
8	78500000	78750000	0.202101	0.252608	1474	22.2152	ENSBTAG00000020436	ENSBTAT00000027236	8	78439020	78524275	-	KIF27
8	78500000	78750000	0.202101	0.252608	1474	22.2152	ENSBTAG00000021131	ENSBTAT00000028162	8	78574698	78585938	-	HNRNPK
8	79250000	79500000	0.154216	0.184046	1138	17.6373	ENSBTAG00000010647	ENSBTAT00000014097	8	79336288	79743284	+	NTRK2
8	79250000	79500000	0.154216	0.184046	1138	17.6373	ENSBTAG00000010647	ENSBTAT00000061120	8	79336288	79743284	+	NTRK2
8	95750000	96000000	0.200039	0.234939	2265	16.0467	ENSBTAG00000000145	ENSBTAT00000000166	8	95942413	95943357	+
8	95750000	96000000	0.200039	0.234939	2265	16.0467	ENSBTAG00000013445	ENSBTAT00000017886	8	95761537	95762529	+
8	95750000	96000000	0.200039	0.234939	2265	16.0467	ENSBTAG00000016173	ENSBTAT00000000168	8	95908088	95909011	-
8	95750000	96000000	0.200039	0.234939	2265	16.0467	ENSBTAG00000036005	ENSBTAT00000050498	8	95875000	95875956	-
8	95750000	96000000	0.200039	0.234939	2265	16.0467	ENSBTAG00000036008	ENSBTAT00000050501	8	95922321	95923277	-
8	95750000	96000000	0.200039	0.234939	2265	16.0467	ENSBTAG00000046292	ENSBTAT00000066103	8	95825206	95826162	-
8	95750000	96000000	0.200039	0.234939	2265	16.0467	ENSBTAG00000048106	ENSBTAT00000065074	8	95971530	95972486	-
8	96000000	96250000	0.183265	0.288156	2273	44.4999	ENSBTAG00000006901	ENSBTAT00000009060	8	96238915	96252149	+	NIPSNAP3A
8	96000000	96250000	0.183265	0.288156	2273	44.4999	ENSBTAG00000036012	ENSBTAT00000050503	8	96041004	96042035	-	OR13C3
8	96000000	96250000	0.183265	0.288156	2273	44.4999	ENSBTAG00000036013	ENSBTAT00000050504	8	96092374	96093327	+	OR13C8
8	96000000	96250000	0.183265	0.288156	2273	44.4999	ENSBTAG00000039868	ENSBTAT00000053720	8	96152908	96153861	-
8	100000000	100250000	0.202738	0.252117	1438	21.7123	ENSBTAG00000004991	ENSBTAT00000006570	8	100163708	100212829	-	IKBKAP
8	100000000	100250000	0.202738	0.252117	1438	21.7123	ENSBTAG00000004996	ENSBTAT00000006575	8	100213153	100219346	+	FAM206A
8	100000000	100250000	0.202738	0.252117	1438	21.7123	ENSBTAG00000004997	ENSBTAT00000006577	8	100221980	100277722	-	CTNNAL1
8	100000000	100250000	0.202738	0.252117	1438	21.7123	ENSBTAG00000019467	ENSBTAT00000025932	8	100138374	100139780	-	ACTL7B
8	100000000	100250000	0.202738	0.252117	1438	21.7123	ENSBTAG00000019468	ENSBTAT00000025933	8	100142637	100144156	+	ACTL7A
8	104750000	105000000	0.1672	0.344537	1993	69.3076	ENSBTAG00000025659	ENSBTAT00000036255	8	104797238	104995986	+	ZNF618
8	105000000	105250000	0.183242	0.225032	1456	20.4716	ENSBTAG00000015676	ENSBTAT00000020817	8	105006306	105018465	-	AMBP
8	105000000	105250000	0.183242	0.225032	1456	20.4716	ENSBTAG00000015685	ENSBTAT00000020826	8	105033048	105040479	-	KIF12
8	105000000	105250000	0.183242	0.225032	1456	20.4716	ENSBTAG00000017294	ENSBTAT00000022991	8	105216969	105220438	+
8	105000000	105250000	0.183242	0.225032	1456	20.4716	ENSBTAG00000017306	ENSBTAT00000023012	8	105223466	105308444	-	AKNA
8	105000000	105250000	0.183242	0.225032	1456	20.4716	ENSBTAG00000019807	ENSBTAT00000001200	8	105095607	105201635	+	COL27A1
8	106000000	106250000	0.189435	0.227226	1737	18.1399	ENSBTAG00000000575	ENSBTAT00000000752	8	105965498	106067887	-	TNC
8	106000000	106250000	0.189435	0.227226	1737	18.1399	ENSBTAG00000000575	ENSBTAT00000000753	8	105965498	106067887	-	TNC
8	108750000	109000000	0.194806	0.24652	2723	23.4356	ENSBTAG00000006240	ENSBTAT00000008190	8	108828899	108839910	+	TLR4
9	39250000	39500000	0.1108	0.143915	1008	26.0016	ENSBTAG00000039456	ENSBTAT00000054099	9	39398265	39398790	-
9	50750000	51000000	0.170921	0.22353	1315	26.6743	ENSBTAG00000006095	ENSBTAT00000008009	9	50873669	50881408	-	PRDM13
9	50750000	51000000	0.170921	0.22353	1315	26.6743	ENSBTAG00000015744	ENSBTAT00000037858	9	50920352	50946139	+	CCNC
9	50750000	51000000	0.170921	0.22353	1315	26.6743	ENSBTAG00000018528	ENSBTAT00000037865	9	50963545	51013480	+	USP45
9	50750000	51000000	0.170921	0.22353	1315	26.6743	ENSBTAG00000038931	ENSBTAT00000054366	9	50950780	50954323	-
9	60500000	60750000	0.181097	0.225212	1764	21.7147	ENSBTAG00000002625	ENSBTAT00000003401	9	60555709	60620133	+	MAP3K7
9	66250000	66500000	0.177211	0.255475	2791	36.1757	ENSBTAG00000000257	ENSBTAT00000000321	9	66223880	66287509	-	MRAP2
9	66250000	66500000	0.177211	0.255475	2791	36.1757	ENSBTAG00000013591	ENSBTAT00000054027	9	66377732	66503245	-	CYB5R4
9	69750000	70000000	0.160289	0.205089	2439	24.5225	ENSBTAG00000005960	ENSBTAT00000007823	9	69916605	70027346	-	EPB41L2
9	71750000	72000000	0.160607	0.210308	3446	26.7994	ENSBTAG00000001360	ENSBTAT00000001791	9	71974860	71978200	+
9	71750000	72000000	0.160607	0.210308	3446	26.7994	ENSBTAG00000015094	ENSBTAT00000020086	9	71833315	71851906	-	VNN1
9	71750000	72000000	0.160607	0.210308	3446	26.7994	ENSBTAG00000015242	ENSBTAT00000020271	9	71927587	71963240	-	SLC18B1
9	71750000	72000000	0.160607	0.210308	3446	26.7994	ENSBTAG00000016357	ENSBTAT00000021759	9	71884621	71913826	-	VNN2
9	71750000	72000000	0.160607	0.210308	3446	26.7994	ENSBTAG00000037718	ENSBTAT00000054907	9	71803197	71804207	-	TAAR1
9	71750000	72000000	0.160607	0.210308	3446	26.7994	ENSBTAG00000038414	ENSBTAT00000057313	9	71780663	71784702	-	TAAR2
9	71750000	72000000	0.160607	0.210308	3446	26.7994	ENSBTAG00000039615	ENSBTAT00000054186	9	71759484	71761088	-
9	71750000	72000000	0.160607	0.210308	3446	26.7994	ENSBTAG00000039615	ENSBTAT00000054405	9	71759484	71761088	-
9	71750000	72000000	0.160607	0.210308	3446	26.7994	ENSBTAG00000040533	ENSBTAT00000054768	9	71770000	71771031	-
9	71750000	72000000	0.160607	0.210308	3446	26.7994	ENSBTAG00000047985	ENSBTAT00000054300	9	71749778	71750791	-	TAAR5
9	72500000	72750000	0.181606	0.221203	2021	19.6604	ENSBTAG00000021970	ENSBTAT00000029290	9	72661136	72736460	+	EYA4
9	75000000	75250000	0.175908	0.209701	1500	17.5269	ENSBTAG00000007799	ENSBTAT00000010261	9	75236009	75254523	-	MTFR2
9	75000000	75250000	0.175908	0.209701	1500	17.5269	ENSBTAG00000015888	ENSBTAT00000037744	9	75034593	75191797	+	PDE7B
9	75500000	75750000	0.138	0.21854	1966	45.1783	ENSBTAG00000001598	ENSBTAT00000054497	9	75364392	75519232	-	MAP7
9	75500000	75750000	0.138	0.21854	1966	45.1783	ENSBTAG00000009065	ENSBTAT00000011949	9	75549283	75778418	-	MAP3K5
9	75750000	76000000	0.180564	0.24867	2426	31.7338	ENSBTAG00000009065	ENSBTAT00000011949	9	75549283	75778418	-	MAP3K5
9	75750000	76000000	0.180564	0.24867	2426	31.7338	ENSBTAG00000015638	ENSBTAT00000020767	9	75979324	76012398	-	IL20RA
9	75750000	76000000	0.180564	0.24867	2426	31.7338	ENSBTAG00000016791	ENSBTAT00000022338	9	75813334	75891921	+	PEX7
9	75750000	76000000	0.180564	0.24867	2426	31.7338	ENSBTAG00000016793	ENSBTAT00000022340	9	75897878	75900146	+	SLC35D3
10	0	250000	0.120489	0.158458	1120	27.2231	ENSBTAG00000017396	ENSBTAT00000049496	10	239073	239764	+
10	0	250000	0.120489	0.158458	1120	27.2231	ENSBTAG00000047105	ENSBTAT00000063402	10	197184	201982	-
10	58000000	58250000	0.139192	0.184858	2306	28.1847	ENSBTAG00000003763	ENSBTAT00000004905	10	58176957	58278067	+	MYO5C
10	58000000	58250000	0.139192	0.184858	2306	28.1847	ENSBTAG00000006489	ENSBTAT00000008516	10	58026028	58152577	+	MYO5A
10	58000000	58250000	0.139192	0.184858	2306	28.1847	ENSBTAG00000006489	ENSBTAT00000063531	10	58026028	58152577	+	MYO5A
10	58250000	58500000	0.131727	0.173096	2079	27.1429	ENSBTAG00000003762	ENSBTAT00000004896	10	58291303	58324001	+	GNB5
10	58250000	58500000	0.131727	0.173096	2079	27.1429	ENSBTAG00000003763	ENSBTAT00000004905	10	58176957	58278067	+	MYO5C
10	58250000	58500000	0.131727	0.173096	2079	27.1429	ENSBTAG00000005429	ENSBTAT00000007146	10	58336606	58340848	+
10	58250000	58500000	0.131727	0.173096	2079	27.1429	ENSBTAG00000005865	ENSBTAT00000007709	10	58437865	58449901	-	MAPK6
10	58500000	58750000	0.110531	0.142502	1282	25.2705	ENSBTAG00000013830	ENSBTAT00000018400	10	58507402	58543453	+	LEO1
10	58500000	58750000	0.110531	0.142502	1282	25.2705	ENSBTAG00000014011	ENSBTAT00000018618	10	58662512	58711813	-	TMOD2
10	58500000	58750000	0.110531	0.142502	1282	25.2705	ENSBTAG00000017677	ENSBTAT00000023512	10	58748957	58787385	-	SCG3
10	58500000	58750000	0.110531	0.142502	1282	25.2705	ENSBTAG00000017683	ENSBTAT00000023518	10	58731531	58744506	+	LYSMD2
10	58500000	58750000	0.110531	0.142502	1282	25.2705	ENSBTAG00000019601	ENSBTAT00000026116	10	58569062	58646799	-
10	58500000	58750000	0.110531	0.142502	1282	25.2705	ENSBTAG00000047868	ENSBTAT00000066137	10	58576206	58581557	+
10	58750000	59000000	0.119586	0.192694	1504	46.8221	ENSBTAG00000000737	ENSBTAT00000035892	10	58902923	58996135	+	DMXL2
10	58750000	59000000	0.119586	0.192694	1504	46.8221	ENSBTAG00000017677	ENSBTAT00000023512	10	58748957	58787385	-	SCG3
10	59000000	59250000	0.120028	0.185344	1327	42.7781	ENSBTAG00000002576	ENSBTAT00000003336	10	59077123	59131740	-	GLDN
10	59000000	59250000	0.120028	0.185344	1327	42.7781	ENSBTAG00000014890	ENSBTAT00000019823	10	59227895	59282939	+	CYP19A1
10	87250000	87500000	0.160354	0.192196	2675	18.064	ENSBTAG00000026909	ENSBTAT00000038502	10	87344476	87346625	+
10	87250000	87500000	0.160354	0.192196	2675	18.064	ENSBTAG00000026909	ENSBTAT00000064073	10	87344476	87346625	+
10	87250000	87500000	0.160354	0.192196	2675	18.064	ENSBTAG00000026909	ENSBTAT00000065413	10	87344476	87346625	+
10	87250000	87500000	0.160354	0.192196	2675	18.064	ENSBTAG00000035662	ENSBTAT00000050151	10	87297644	87310943	-
10	87250000	87500000	0.160354	0.192196	2675	18.064	ENSBTAG00000045886	ENSBTAT00000064821	10	87269507	87280022	+	STARD4
10	93000000	93250000	0.140189	0.170158	1466	19.3129	ENSBTAG00000021708	ENSBTAT00000061224	10	93172488	93368739	-	CEP128
11	10000000	10250000	0.123679	0.156625	851	23.507	ENSBTAG00000000489	ENSBTAT00000000617	11	10186102	10189962	-	WDR54
11	10000000	10250000	0.123679	0.156625	851	23.507	ENSBTAG00000000490	ENSBTAT00000000619	11	10171697	10185979	+	RTKN
11	10000000	10250000	0.123679	0.156625	851	23.507	ENSBTAG00000001840	ENSBTAT00000002404	11	10155203	10157927	-
11	10000000	10250000	0.123679	0.156625	851	23.507	ENSBTAG00000001843	ENSBTAT00000033187	11	10152279	10154669	-	WBP1
11	10000000	10250000	0.123679	0.156625	851	23.507	ENSBTAG00000001844	ENSBTAT00000002408	11	10149024	10151887	+	MOGS
11	10000000	10250000	0.123679	0.156625	851	23.507	ENSBTAG00000004887	ENSBTAT00000006430	11	10235834	10253077	+	DCTN1
11	10000000	10250000	0.123679	0.156625	851	23.507	ENSBTAG00000006988	ENSBTAT00000009183	11	9972882	10067164	+	M1AP
11	10000000	10250000	0.123679	0.156625	851	23.507	ENSBTAG00000016599	ENSBTAT00000022082	11	10141776	10144861	+	MRPL53
11	10000000	10250000	0.123679	0.156625	851	23.507	ENSBTAG00000016600	ENSBTAT00000022083	11	10134547	10140887	+	CCDC142
11	10000000	10250000	0.123679	0.156625	851	23.507	ENSBTAG00000016600	ENSBTAT00000063266	11	10134547	10140887	+	CCDC142
11	10000000	10250000	0.123679	0.156625	851	23.507	ENSBTAG00000016602	ENSBTAT00000022088	11	10120952	10122607	+	LBX2
11	10000000	10250000	0.123679	0.156625	851	23.507	ENSBTAG00000016606	ENSBTAT00000022090	11	10113121	10115411	+	PCGF1
11	10000000	10250000	0.123679	0.156625	851	23.507	ENSBTAG00000016607	ENSBTAT00000022092	11	10105101	10106503	-	TLX2
11	10000000	10250000	0.123679	0.156625	851	23.507	ENSBTAG00000016609	ENSBTAT00000033191	11	10096619	10103298	+	DQX1
11	10000000	10250000	0.123679	0.156625	851	23.507	ENSBTAG00000018578	ENSBTAT00000024724	11	10071901	10089833	+	LOXL3
11	10000000	10250000	0.123679	0.156625	851	23.507	ENSBTAG00000018579	ENSBTAT00000024727	11	10068212	10071090	-	DOK1
11	10000000	10250000	0.123679	0.156625	851	23.507	ENSBTAG00000018579	ENSBTAT00000024728	11	10068212	10071090	-	DOK1
11	10000000	10250000	0.123679	0.156625	851	23.507	ENSBTAG00000020123	ENSBTAT00000026802	11	10093115	10096146	+	AUP1
11	10000000	10250000	0.123679	0.156625	851	23.507	ENSBTAG00000020124	ENSBTAT00000026804	11	10089786	10093086	-	HTRA2
11	10000000	10250000	0.123679	0.156625	851	23.507	ENSBTAG00000037856	ENSBTAT00000057384	11	10196559	10203502	+
11	10000000	10250000	0.123679	0.156625	851	23.507	ENSBTAG00000040226	ENSBTAT00000054018	11	10190052	10195932	+	C2orf81
11	10000000	10250000	0.123679	0.156625	851	23.507	ENSBTAG00000040226	ENSBTAT00000063282	11	10190052	10195932	+	C2orf81
11	10250000	10500000	0.181103	0.225069	1957	21.6487	ENSBTAG00000004881	ENSBTAT00000006419	11	10409033	10430853	-	MTHFD2
11	10250000	10500000	0.181103	0.225069	1957	21.6487	ENSBTAG00000004884	ENSBTAT00000006425	11	10283282	10403977	+	SLC4A5
11	10250000	10500000	0.181103	0.225069	1957	21.6487	ENSBTAG00000004887	ENSBTAT00000006430	11	10235834	10253077	+	DCTN1
11	10250000	10500000	0.181103	0.225069	1957	21.6487	ENSBTAG00000006259	ENSBTAT00000047356	11	10460094	10481561	+	MOB1A
11	10250000	10500000	0.181103	0.225069	1957	21.6487	ENSBTAG00000015193	ENSBTAT00000020215	11	10489732	10497683	+	BOLA3
11	11500000	11750000	0.104335	0.159985	1537	42.1083	ENSBTAG00000001866	ENSBTAT00000002432	11	11498109	11515314	-	EMX1
11	11500000	11750000	0.104335	0.159985	1537	42.1083	ENSBTAG00000020799	ENSBTAT00000047228	11	11618055	12337148	+	EXOC6B
11	11500000	11750000	0.104335	0.159985	1537	42.1083	ENSBTAG00000021961	ENSBTAT00000029280	11	11540747	11548873	-	SPR
11	11750000	12000000	0.108925	0.153637	1570	34.0584	ENSBTAG00000039263	ENSBTAT00000055880	11	11883553	11885179	-
11	12250000	12500000	0.140173	0.19214	1675	31.2762	ENSBTAG00000012212	ENSBTAT00000016198	11	12371180	12387041	+	CYP26B1
11	12250000	12500000	0.140173	0.19214	1675	31.2762	ENSBTAG00000020799	ENSBTAT00000047228	11	11618055	12337148	+	EXOC6B
11	13000000	13250000	0.133258	0.157264	2243	16.5261	ENSBTAG00000009242	ENSBTAT00000012184	11	13155560	13235444	-	ZNF638
11	13000000	13250000	0.133258	0.157264	2243	16.5261	ENSBTAG00000013290	ENSBTAT00000033154	11	12894979	13123270	-	DYSF
11	13750000	14000000	0.122503	0.176421	2478	36.0746	ENSBTAG00000000783	ENSBTAT00000001037	11	13969792	13984394	+	TGFA
11	13750000	14000000	0.122503	0.176421	2478	36.0746	ENSBTAG00000009076	ENSBTAT00000011966	11	13698135	13755248	+	ADD2
11	14500000	14750000	0.199605	0.235023	1175	16.298	ENSBTAG00000007734	ENSBTAT00000010168	11	14564175	14627388	-	MEMO1
11	14500000	14750000	0.199605	0.235023	1175	16.298	ENSBTAG00000009246	ENSBTAT00000012183	11	14683785	14696398	-	DPY30
11	14500000	14750000	0.199605	0.235023	1175	16.298	ENSBTAG00000021694	ENSBTAT00000046919	11	14714304	14769808	+	SPAST	Spinal dysmyelination
11	14500000	14750000	0.199605	0.235023	1175	16.298	ENSBTAG00000033887	ENSBTAT00000048087	11	14589994	14590463	+	RPL36A-HNRNPH2
11	14750000	15000000	0.150708	0.182333	1852	18.9918	ENSBTAG00000008223	ENSBTAT00000010814	11	14834022	14887359	-	NLRC4
11	14750000	15000000	0.150708	0.182333	1852	18.9918	ENSBTAG00000010898	ENSBTAT00000014475	11	14781533	14827970	+	SLC30A6
11	14750000	15000000	0.150708	0.182333	1852	18.9918	ENSBTAG00000021694	ENSBTAT00000046919	11	14714304	14769808	+	SPAST	Spinal dysmyelination
11	14750000	15000000	0.150708	0.182333	1852	18.9918	ENSBTAG00000027932	ENSBTAT00000061440	11	14979931	15192694	+	BIRC6
11	14750000	15000000	0.150708	0.182333	1852	18.9918	ENSBTAG00000033041	ENSBTAT00000010857	11	14919596	14937163	+	YIPF4
11	15000000	15250000	0.154048	0.184991	1549	18.253	ENSBTAG00000027932	ENSBTAT00000061440	11	14979931	15192694	+	BIRC6
11	15000000	15250000	0.154048	0.184991	1549	18.253	ENSBTAG00000033010	ENSBTAT00000046862	11	15207843	15381634	+	TTC27
11	18750000	19000000	0.154592	0.211394	1650	31.0406	ENSBTAG00000009020	ENSBTAT00000011877	11	18835047	19041904	+	CRIM1
11	56500000	56750000	0.162424	0.240854	3712	38.8963	ENSBTAG00000007135	ENSBTAT00000009389	11	56528811	56531769	+
11	56500000	56750000	0.162424	0.240854	3712	38.8963	ENSBTAG00000011314	ENSBTAT00000015040	11	56639963	56642712	-
11	95500000	95750000	0.14804	0.184314	1348	21.8291	ENSBTAG00000009017	ENSBTAT00000011869	11	95514365	95538847	-	NR5A1
11	95500000	95750000	0.14804	0.184314	1348	21.8291	ENSBTAG00000017576	ENSBTAT00000023376	11	95484105	95508348	+	ADGRD2
11	95500000	95750000	0.14804	0.184314	1348	21.8291	ENSBTAG00000040585	ENSBTAT00000052227	11	95551663	95586813	-	NR6A1
11	95500000	95750000	0.14804	0.184314	1348	21.8291	ENSBTAG00000040585	ENSBTAT00000065207	11	95551663	95586813	-	NR6A1
11	96500000	96750000	0.170301	0.218139	939	24.6307	ENSBTAG00000010271	ENSBTAT00000013577	11	96278654	96511560	-	MAPKAP1
11	96500000	96750000	0.170301	0.218139	939	24.6307	ENSBTAG00000013314	ENSBTAT00000017706	11	96719400	96772227	+	PBX3
11	96500000	96750000	0.170301	0.218139	939	24.6307	ENSBTAG00000013314	ENSBTAT00000056632	11	96719400	96772227	+	PBX3
11	97250000	97500000	0.161743	0.212205	928	26.9887	ENSBTAG00000010228	ENSBTAT00000038767	11	97475306	97481276	+	LMX1B
12	1500000	1750000	0.164373	0.21219	3847	25.3969	ENSBTAG00000009308	ENSBTAT00000012261	12	1527007	1752049	-	TDRD3
12	2500000	2750000	0.143715	0.19329	3386	29.4207	ENSBTAG00000012443	ENSBTAT00000061079	12	2130595	2695362	+	DIAPH3
12	11500000	11750000	0.154766	0.18997	2674	20.4234	ENSBTAG00000001133	ENSBTAT00000001508	12	11705780	12059605	-	VWA8
12	11500000	11750000	0.154766	0.18997	2674	20.4234	ENSBTAG00000001133	ENSBTAT00000001513	12	11705780	12059605	-	VWA8
12	11500000	11750000	0.154766	0.18997	2674	20.4234	ENSBTAG00000001133	ENSBTAT00000063788	12	11705780	12059605	-	VWA8
12	11500000	11750000	0.154766	0.18997	2674	20.4234	ENSBTAG00000034885	ENSBTAT00000049347	12	11625778	11641053	+	RGCC
12	11500000	11750000	0.154766	0.18997	2674	20.4234	ENSBTAG00000038251	ENSBTAT00000061596	12	11509867	11571749	+	NAA16
12	32000000	32250000	0.11463	0.191553	3154	50.2462	ENSBTAG00000018572	ENSBTAT00000024717	12	32240344	32293156	+	FLT3
12	70000000	70250000	0.130049	0.189815	4284	37.3697	ENSBTAG00000032603	ENSBTAT00000013298	12	70024624	70171520	-	ABCC4
12	71750000	72000000	0.145618	0.176805	4415	19.3453	ENSBTAG00000047383	ENSBTAT00000050045	12	71822642	71987841	-
12	72000000	72250000	0.11894	0.172362	6326	36.6782	ENSBTAG00000045751	ENSBTAT00000035486	12	72065148	72204484	+
12	72500000	72750000	0.205464	0.266505	2919	25.8669	ENSBTAG00000047181	ENSBTAT00000035476	12	72529374	72690449	-
12	73500000	73750000	0.141525	0.18159	4920	24.7992	ENSBTAG00000046041	ENSBTAT00000030481	12	73574462	73704802	+
12	73500000	73750000	0.141525	0.18159	4920	24.7992	ENSBTAG00000046041	ENSBTAT00000035482	12	73574462	73704802	+
12	73750000	74000000	0.144054	0.232137	4105	46.829	ENSBTAG00000047764	ENSBTAT00000010182	12	73890112	73977633	+
12	75250000	75500000	0.102666	0.158183	8981	42.5666	ENSBTAG00000026070	ENSBTAT00000036965	12	75457897	75536848	+
12	75500000	75750000	0.106891	0.156488	9546	37.6619	ENSBTAG00000026070	ENSBTAT00000036965	12	75457897	75536848	+
12	75500000	75750000	0.106891	0.156488	9546	37.6619	ENSBTAG00000039714	ENSBTAT00000035484	12	75664652	75870596	+
12	75750000	76000000	0.115015	0.158445	6725	31.7635	ENSBTAG00000039714	ENSBTAT00000035484	12	75664652	75870596	+
12	76750000	77000000	0.144682	0.198168	5207	31.2007	ENSBTAG00000003568	ENSBTAT00000004641	12	76758754	76864805	+	CLDN10
12	76750000	77000000	0.144682	0.198168	5207	31.2007	ENSBTAG00000003568	ENSBTAT00000056559	12	76758754	76864805	+	CLDN10
12	76750000	77000000	0.144682	0.198168	5207	31.2007	ENSBTAG00000003569	ENSBTAT00000004643	12	76867834	76922959	-	DZIP1
12	76750000	77000000	0.144682	0.198168	5207	31.2007	ENSBTAG00000003569	ENSBTAT00000066258	12	76867834	76922959	-	DZIP1
12	76750000	77000000	0.144682	0.198168	5207	31.2007	ENSBTAG00000012065	ENSBTAT00000016001	12	76958978	77024110	+	DNAJC3
12	77000000	77250000	0.158913	0.208218	3703	26.8595	ENSBTAG00000004401	ENSBTAT00000005775	12	77032586	77176916	-	UGGT2
12	77000000	77250000	0.158913	0.208218	3703	26.8595	ENSBTAG00000012065	ENSBTAT00000016001	12	76958978	77024110	+	DNAJC3
12	77000000	77250000	0.158913	0.208218	3703	26.8595	ENSBTAG00000047881	ENSBTAT00000064549	12	77227238	77228026	+
12	79500000	79750000	0.197099	0.240641	3855	19.8942	ENSBTAG00000004440	ENSBTAT00000005822	12	79605255	79652128	-	SLC15A1
12	79500000	79750000	0.197099	0.240641	3855	19.8942	ENSBTAG00000010395	ENSBTAT00000013726	12	79691579	79870108	-	DOCK9
13	64250000	64500000	0.17971	0.216342	885	18.4986	ENSBTAG00000000308	ENSBTAT00000000397	13	64357862	64462219	+
13	64250000	64500000	0.17971	0.216342	885	18.4986	ENSBTAG00000006134	ENSBTAT00000008068	13	64466198	64483930	+	DYNLRB1
13	64250000	64500000	0.17971	0.216342	885	18.4986	ENSBTAG00000006135	ENSBTAT00000008072	13	64497254	64498905	+	MAP1LC3A
13	64250000	64500000	0.17971	0.216342	885	18.4986	ENSBTAG00000011620	ENSBTAT00000015432	13	64499149	64589897	-	PIGU
13	64250000	64500000	0.17971	0.216342	885	18.4986	ENSBTAG00000018101	ENSBTAT00000024092	13	64258560	64274274	-	AHCY
13	64250000	64500000	0.17971	0.216342	885	18.4986	ENSBTAG00000046623	ENSBTAT00000065039	13	64372559	64372993	-
13	70000000	70250000	0.167384	0.199629	2325	17.5712	ENSBTAG00000003396	ENSBTAT00000004402	13	70068210	70069181	-	MAFB
13	70250000	70500000	0.149253	0.180119	1244	18.7424	ENSBTAG00000007960	ENSBTAT00000010466	13	70383856	70480307	+	TOP1
14	250000	500000	0.138646	0.166316	344	18.1464	ENSBTAG00000034261	ENSBTAT00000048558	14	338622	339191	+
14	4000000	4250000	0.136045	0.18107	1989	28.3966	ENSBTAG00000001579	ENSBTAT00000002068	14	4085146	4168483	+	AGO2
14	4000000	4250000	0.136045	0.18107	1989	28.3966	ENSBTAG00000009578	ENSBTAT00000012601	14	3870893	4065010	+	PTK2
14	4000000	4250000	0.136045	0.18107	1989	28.3966	ENSBTAG00000009578	ENSBTAT00000012605	14	3870893	4065010	+	PTK2
14	4000000	4250000	0.136045	0.18107	1989	28.3966	ENSBTAG00000009578	ENSBTAT00000064860	14	3870893	4065010	+	PTK2
14	4000000	4250000	0.136045	0.18107	1989	28.3966	ENSBTAG00000013955	ENSBTAT00000037373	14	4229512	4616552	+	TRAPPC9
14	4000000	4250000	0.136045	0.18107	1989	28.3966	ENSBTAG00000020226	ENSBTAT00000026936	14	4182522	4185763	-	CHRAC1
14	19500000	19750000	0.171051	0.244302	2561	35.272	ENSBTAG00000019892	ENSBTAT00000026503	14	19703611	19733798	+	HAS2
14	24250000	24500000	0.1672	0.2565	2872	42.1526	ENSBTAG00000044050	ENSBTAT00000060990	14	24295567	24610955	+	XKR4
14	24500000	24750000	0.228546	0.274866	2590	18.4025	ENSBTAG00000005893	ENSBTAT00000037320	14	24711327	24747118	-	TMEM68
14	24500000	24750000	0.228546	0.274866	2590	18.4025	ENSBTAG00000005898	ENSBTAT00000007749	14	24747219	24772713	+	TGS1
14	24500000	24750000	0.228546	0.274866	2590	18.4025	ENSBTAG00000044050	ENSBTAT00000060990	14	24295567	24610955	+	XKR4
14	24750000	25000000	0.229754	0.30524	1882	28.2193	ENSBTAG00000005898	ENSBTAT00000007749	14	24747219	24772713	+	TGS1
14	24750000	25000000	0.229754	0.30524	1882	28.2193	ENSBTAG00000019145	ENSBTAT00000025483	14	24975950	24976948	-	MOS
14	24750000	25000000	0.229754	0.30524	1882	28.2193	ENSBTAG00000019147	ENSBTAT00000025484	14	24955079	24956324	-	RPS20
14	24750000	25000000	0.229754	0.30524	1882	28.2193	ENSBTAG00000020034	ENSBTAT00000026686	14	24847257	24920713	+	LYN
14	25000000	25250000	0.201148	0.239568	1515	17.4355	ENSBTAG00000004022	ENSBTAT00000005251	14	25007291	25009296	-	PLAG1
14	25000000	25250000	0.201148	0.239568	1515	17.4355	ENSBTAG00000004924	ENSBTAT00000006478	14	25218586	25222991	-	PENK
14	25000000	25250000	0.201148	0.239568	1515	17.4355	ENSBTAG00000018570	ENSBTAT00000024714	14	25105062	25117554	-	SDR16C5
14	25000000	25250000	0.201148	0.239568	1515	17.4355	ENSBTAG00000033284	ENSBTAT00000047298	14	25052885	25058779	+	CHCHD7
14	25000000	25250000	0.201148	0.239568	1515	17.4355	ENSBTAG00000039031	ENSBTAT00000053981	14	25067486	25067823	-
14	25000000	25250000	0.201148	0.239568	1515	17.4355	ENSBTAG00000040321	ENSBTAT00000052250	14	25153583	25179651	-
14	25500000	25750000	0.18696	0.257946	2536	31.9105	ENSBTAG00000015637	ENSBTAT00000020766	14	25544907	25560879	-	IMPAD1
14	26500000	26750000	0.230164	0.281679	2115	20.1289	ENSBTAG00000004954	ENSBTAT00000006516	14	26631190	26941726	-	TOX
14	26500000	26750000	0.230164	0.281679	2115	20.1289	ENSBTAG00000008958	ENSBTAT00000011793	14	26448145	26500189	-	NSMAF
14	27500000	27750000	0.202309	0.297972	2808	38.2437	ENSBTAG00000017529	ENSBTAT00000023308	14	27637561	27719848	-	CA8
14	28750000	29000000	0.18114	0.239222	2818	27.6343	ENSBTAG00000026283	ENSBTAT00000021267	14	28700905	28888284	-
14	28750000	29000000	0.18114	0.239222	2818	27.6343	ENSBTAG00000026283	ENSBTAT00000047216	14	28700905	28888284	-
14	29750000	30000000	0.150497	0.20054	1627	28.5116	ENSBTAG00000007534	ENSBTAT00000009917	14	29736445	29759096	-	GGH
14	29750000	30000000	0.150497	0.20054	1627	28.5116	ENSBTAG00000018557	ENSBTAT00000024699	14	29830349	29863766	+	YTHDF3
14	29750000	30000000	0.150497	0.20054	1627	28.5116	ENSBTAG00000022471	ENSBTAT00000030426	14	29765171	29793700	-	TTPA
14	39500000	39750000	0.191568	0.226435	2467	16.6829	ENSBTAG00000008842	ENSBTAT00000011643	14	39633189	39725607	-	JPH1
14	58000000	58250000	0.16285	0.197777	1622	19.3702	ENSBTAG00000010006	ENSBTAT00000013197	14	58126043	58175903	-	EMC2
14	62000000	62250000	0.169949	0.20604	1473	19.1975	ENSBTAG00000011516	ENSBTAT00000015304	14	62215198	62305653	+	LRP12
14	62000000	62250000	0.169949	0.20604	1473	19.1975	ENSBTAG00000021240	ENSBTAT00000031443	14	62247265	62451661	-	DCSTAMP
14	70000000	70250000	0.134036	0.190006	1769	34.545	ENSBTAG00000013901	ENSBTAT00000018461	14	70236070	70303427	-	PTDSS1
14	70000000	70250000	0.134036	0.190006	1769	34.545	ENSBTAG00000014357	ENSBTAT00000019090	14	69930853	70050653	-	SDC2
14	70250000	70500000	0.134704	0.160497	1169	17.4748	ENSBTAG00000001521	ENSBTAT00000001993	14	70329414	70334124	+	UQCRB
14	70250000	70500000	0.134704	0.160497	1169	17.4748	ENSBTAG00000001522	ENSBTAT00000001994	14	70306723	70324461	+	MTERF3
14	70250000	70500000	0.134704	0.160497	1169	17.4748	ENSBTAG00000007687	ENSBTAT00000010110	14	70399571	70416866	+	GDF6
14	70250000	70500000	0.134704	0.160497	1169	17.4748	ENSBTAG00000013901	ENSBTAT00000018461	14	70236070	70303427	-	PTDSS1
14	78500000	78750000	0.171729	0.226783	3083	27.6301	ENSBTAG00000015536	ENSBTAT00000020644	14	78500615	78547035	-	CPNE3
14	78500000	78750000	0.171729	0.226783	3083	27.6301	ENSBTAG00000015720	ENSBTAT00000020867	14	78599363	78699784	-	WWP1
14	78500000	78750000	0.171729	0.226783	3083	27.6301	ENSBTAG00000015734	ENSBTAT00000020889	14	78559844	78593622	+	RMDN1
14	78500000	78750000	0.171729	0.226783	3083	27.6301	ENSBTAG00000032233	ENSBTAT00000040008	14	78605262	78605673	-
14	84250000	84500000	0.160704	0.195277	2523	19.4237	ENSBTAG00000044126	ENSBTAT00000061037	14	84253919	84504093	-	SNTB1
14	84500000	84750000	0.128371	0.188266	872	37.8323	ENSBTAG00000044126	ENSBTAT00000061037	14	84253919	84504093	-	SNTB1
15	49250000	49500000	0.199992	0.241133	4346	18.6527	ENSBTAG00000038679	ENSBTAT00000054593	15	49262901	49263848	-
15	49250000	49500000	0.199992	0.241133	4346	18.6527	ENSBTAG00000039054	ENSBTAT00000057501	15	49486829	49487785	-
15	49250000	49500000	0.199992	0.241133	4346	18.6527	ENSBTAG00000039773	ENSBTAT00000052933	15	49315152	49317902	-
15	49250000	49500000	0.199992	0.241133	4346	18.6527	ENSBTAG00000040017	ENSBTAT00000057031	15	49372983	49373927	-
15	49250000	49500000	0.199992	0.241133	4346	18.6527	ENSBTAG00000045959	ENSBTAT00000038666	15	49383157	49384116	-
15	49250000	49500000	0.199992	0.241133	4346	18.6527	ENSBTAG00000046829	ENSBTAT00000064832	15	49355001	49355936	-
15	49250000	49500000	0.199992	0.241133	4346	18.6527	ENSBTAG00000046921	ENSBTAT00000066143	15	49419951	49420895	-
15	49250000	49500000	0.199992	0.241133	4346	18.6527	ENSBTAG00000047356	ENSBTAT00000064222	15	49339175	49340178	-
15	49250000	49500000	0.199992	0.241133	4346	18.6527	ENSBTAG00000047847	ENSBTAT00000063938	15	49340724	49341679	-
15	51000000	51250000	0.151272	0.226304	1650	39.7436	ENSBTAG00000000232	ENSBTAT00000000283	15	51023572	51024546	-	OR51D1
15	51000000	51250000	0.151272	0.226304	1650	39.7436	ENSBTAG00000000233	ENSBTAT00000000284	15	51007543	51008496	-	OR51E1
15	51000000	51250000	0.151272	0.226304	1650	39.7436	ENSBTAG00000011332	ENSBTAT00000015061	15	51035535	51047873	+	TRIM68
15	51000000	51250000	0.151272	0.226304	1650	39.7436	ENSBTAG00000047556	ENSBTAT00000065182	15	51066337	51067463	-
15	51000000	51250000	0.151272	0.226304	1650	39.7436	ENSBTAG00000047803	ENSBTAT00000055288	15	51071883	51073006	-
15	51000000	51250000	0.151272	0.226304	1650	39.7436	ENSBTAG00000048052	ENSBTAT00000065651	15	51054146	51055267	-
15	51250000	51500000	0.15101	0.190106	3558	22.9222	ENSBTAG00000005060	ENSBTAT00000006667	15	51316034	51317254	+
15	51250000	51500000	0.15101	0.190106	3558	22.9222	ENSBTAG00000012325	ENSBTAT00000053323	15	51490775	51491839	-
15	51250000	51500000	0.15101	0.190106	3558	22.9222	ENSBTAG00000013683	ENSBTAT00000018184	15	51434158	51435105	+
15	51250000	51500000	0.15101	0.190106	3558	22.9222	ENSBTAG00000013900	ENSBTAT00000018459	15	51472486	51483656	+	TRIM21
15	51250000	51500000	0.15101	0.190106	3558	22.9222	ENSBTAG00000013900	ENSBTAT00000063640	15	51472486	51483656	+	TRIM21
15	51250000	51500000	0.15101	0.190106	3558	22.9222	ENSBTAG00000031923	ENSBTAT00000045270	15	51375976	51376920	+
15	51250000	51500000	0.15101	0.190106	3558	22.9222	ENSBTAG00000031924	ENSBTAT00000015205	15	51392458	51393411	+	OR52M1
15	51250000	51500000	0.15101	0.190106	3558	22.9222	ENSBTAG00000039467	ENSBTAT00000057034	15	51347103	51348056	+
15	51250000	51500000	0.15101	0.190106	3558	22.9222	ENSBTAG00000040075	ENSBTAT00000055865	15	51455097	51456050	-
15	53750000	54000000	0.174266	0.206521	1784	16.9409	ENSBTAG00000000025	ENSBTAT00000000027	15	53936927	54027857	-
15	53750000	54000000	0.174266	0.206521	1784	16.9409	ENSBTAG00000009830	ENSBTAT00000012961	15	53907206	53922643	+	PLEKHB1
15	53750000	54000000	0.174266	0.206521	1784	16.9409	ENSBTAG00000009830	ENSBTAT00000065185	15	53907206	53922643	+	PLEKHB1
15	53750000	54000000	0.174266	0.206521	1784	16.9409	ENSBTAG00000009830	ENSBTAT00000065711	15	53907206	53922643	+	PLEKHB1
15	72250000	72500000	0.1451	0.179281	2264	21.0744	ENSBTAG00000037580	ENSBTAT00000044663	15	72466675	72475397	+	MSANTD3
15	72250000	72500000	0.1451	0.179281	2264	21.0744	ENSBTAG00000037580	ENSBTAT00000063646	15	72466675	72475397	+	MSANTD3
15	74250000	74500000	0.160389	0.202334	1976	23.1276	ENSBTAG00000014474	ENSBTAT00000030639	15	74303493	74321171	+	API5
15	74250000	74500000	0.160389	0.202334	1976	23.1276	ENSBTAG00000031299	ENSBTAT00000019253	15	74332060	74458182	+	TTC17
15	74250000	74500000	0.160389	0.202334	1976	23.1276	ENSBTAG00000031299	ENSBTAT00000061051	15	74332060	74458182	+	TTC17
15	75250000	75500000	0.146532	0.181314	1402	21.2185	ENSBTAG00000019644	ENSBTAT00000026177	15	75074940	75265705	+	EXT2
15	77500000	77750000	0.193247	0.257028	1320	28.3295	ENSBTAG00000004448	ENSBTAT00000005832	15	77548431	77653734	-	CKAP5
15	77500000	77750000	0.193247	0.257028	1320	28.3295	ENSBTAG00000007148	ENSBTAT00000009406	15	77530565	77544935	+	F2
15	77500000	77750000	0.193247	0.257028	1320	28.3295	ENSBTAG00000008429	ENSBTAT00000043997	15	77663792	77701236	-	LRP4	Syndactyly (mule foot)
15	77500000	77750000	0.193247	0.257028	1320	28.3295	ENSBTAG00000016501	ENSBTAT00000043933	15	77496430	77513093	-	ARHGAP1
15	77500000	77750000	0.193247	0.257028	1320	28.3295	ENSBTAG00000027557	ENSBTAT00000039630	15	77516535	77521982	+	ZNF408
15	77500000	77750000	0.193247	0.257028	1320	28.3295	ENSBTAG00000047298	ENSBTAT00000055871	15	77719053	77720542	-
15	78000000	78250000	0.148567	0.180212	1094	19.2499	ENSBTAG00000009573	ENSBTAT00000039581	15	78044073	78254804	+	C11orf49
15	78250000	78500000	0.14753	0.195262	654	27.849	ENSBTAG00000002520	ENSBTAT00000003274	15	78490888	78570865	-	CELF1
15	78250000	78500000	0.14753	0.195262	654	27.849	ENSBTAG00000009573	ENSBTAT00000039581	15	78044073	78254804	+	C11orf49
15	78250000	78500000	0.14753	0.195262	654	27.849	ENSBTAG00000009574	ENSBTAT00000012592	15	78254747	78265239	-	ARFGAP2
15	78250000	78500000	0.14753	0.195262	654	27.849	ENSBTAG00000009576	ENSBTAT00000012594	15	78266386	78275225	-	PACSIN3
15	78250000	78500000	0.14753	0.195262	654	27.849	ENSBTAG00000010681	ENSBTAT00000014131	15	78323084	78330233	+	NR1H3
15	78250000	78500000	0.14753	0.195262	654	27.849	ENSBTAG00000019436	ENSBTAT00000056812	15	78443956	78450583	+	SLC39A13
15	78250000	78500000	0.14753	0.195262	654	27.849	ENSBTAG00000020999	ENSBTAT00000027965	15	78289541	78309815	+	DDB2
15	78250000	78500000	0.14753	0.195262	654	27.849	ENSBTAG00000021002	ENSBTAT00000027968	15	78309901	78317153	-	ACP2
15	78250000	78500000	0.14753	0.195262	654	27.849	ENSBTAG00000021700	ENSBTAT00000028927	15	78346046	78382745	+	MADD
15	78250000	78500000	0.14753	0.195262	654	27.849	ENSBTAG00000021707	ENSBTAT00000044104	15	78383688	78401416	-	MYBPC3
15	78250000	78500000	0.14753	0.195262	654	27.849	ENSBTAG00000021709	ENSBTAT00000028937	15	78402905	78419772	-	SPI1
15	78250000	78500000	0.14753	0.195262	654	27.849	ENSBTAG00000021744	ENSBTAT00000028983	15	78452426	78458542	-	PSMC3
15	78250000	78500000	0.14753	0.195262	654	27.849	ENSBTAG00000021745	ENSBTAT00000028986	15	78463174	78475425	-	RAPSN
16	59000000	59250000	0.179378	0.239478	1189	28.6971	ENSBTAG00000018303	ENSBTAT00000024358	16	59132781	59456250	+	PAPPA2
16	60750000	61000000	0.144569	0.195693	1870	30.0501	ENSBTAG00000000854	ENSBTAT00000001137	16	60747108	60792164	-	SEC16B
16	60750000	61000000	0.144569	0.195693	1870	30.0501	ENSBTAG00000046172	ENSBTAT00000064011	16	60833854	60866398	-
16	64500000	64750000	0.149094	0.176836	3252	17.023	ENSBTAG00000046243	ENSBTAT00000065937	16	64648457	64650151	-	ZNF648
16	71250000	71500000	0.149477	0.188042	1753	22.8519	ENSBTAG00000010978	ENSBTAT00000014573	16	71413974	71455068	-	PROX1
17	29750000	30000000	0.115822	0.147421	1233	24.0075	ENSBTAG00000009824	ENSBTAT00000012952	17	29777299	29777556	+	COMMD6
17	54500000	54750000	0.174032	0.216212	930	21.6176	ENSBTAG00000001597	ENSBTAT00000002094	17	54716441	54799043	+	PITPNM2
17	54500000	54750000	0.174032	0.216212	930	21.6176	ENSBTAG00000008470	ENSBTAT00000011147	17	54584645	54633380	+	MPHOSPH9
17	54500000	54750000	0.174032	0.216212	930	21.6176	ENSBTAG00000008470	ENSBTAT00000029674	17	54584645	54633380	+	MPHOSPH9
17	54500000	54750000	0.174032	0.216212	930	21.6176	ENSBTAG00000020503	ENSBTAT00000027321	17	54568694	54571083	-	C12orf65
17	54500000	54750000	0.174032	0.216212	930	21.6176	ENSBTAG00000020504	ENSBTAT00000027322	17	54556011	54566572	+	CDK2AP1
17	54500000	54750000	0.174032	0.216212	930	21.6176	ENSBTAG00000020505	ENSBTAT00000027325	17	54487205	54537980	+	SBNO1
17	69750000	70000000	0.23179	0.318012	1140	31.3647	ENSBTAG00000012193	ENSBTAT00000031632	17	69656038	69933993	-	TTC28
18	29750000	30000000	0.167031	0.22149	2372	28.034	ENSBTAG00000022783	ENSBTAT00000030925	18	29542418	29847569	-
18	29750000	30000000	0.167031	0.22149	2372	28.034	ENSBTAG00000022783	ENSBTAT00000054201	18	29542418	29847569	-
18	35500000	35750000	0.144558	0.201765	443	33.0372	ENSBTAG00000002824	ENSBTAT00000023962	18	35576307	35580517	-	DPEP3
18	35500000	35750000	0.144558	0.201765	443	33.0372	ENSBTAG00000004290	ENSBTAT00000005622	18	35600677	35602509	-	DDX28
18	35500000	35750000	0.144558	0.201765	443	33.0372	ENSBTAG00000004368	ENSBTAT00000005727	18	35640709	35732176	+	NFATC3
18	35500000	35750000	0.144558	0.201765	443	33.0372	ENSBTAG00000004375	ENSBTAT00000005736	18	35735066	35741010	-	ESRP2
18	35500000	35750000	0.144558	0.201765	443	33.0372	ENSBTAG00000006417	ENSBTAT00000008416	18	35493612	35504658	+	EDC4
18	35500000	35750000	0.144558	0.201765	443	33.0372	ENSBTAG00000007512	ENSBTAT00000009888	18	35747167	35760966	+	PLA2G15
18	35500000	35750000	0.144558	0.201765	443	33.0372	ENSBTAG00000014644	ENSBTAT00000019500	18	35602603	35634596	+	DUS2
18	35500000	35750000	0.144558	0.201765	443	33.0372	ENSBTAG00000018037	ENSBTAT00000024011	18	35521165	35534184	+	PSKH1
18	35500000	35750000	0.144558	0.201765	443	33.0372	ENSBTAG00000018040	ENSBTAT00000024015	18	35540357	35542906	-
18	35500000	35750000	0.144558	0.201765	443	33.0372	ENSBTAG00000018043	ENSBTAT00000024018	18	35544370	35547611	-	LCAT
18	35500000	35750000	0.144558	0.201765	443	33.0372	ENSBTAG00000018045	ENSBTAT00000024019	18	35547822	35569646	-	SLC12A4
18	35500000	35750000	0.144558	0.201765	443	33.0372	ENSBTAG00000039426	ENSBTAT00000003655	18	35583505	35587974	-	DPEP2
18	35750000	36000000	0.128656	0.175169	629	30.6183	ENSBTAG00000007512	ENSBTAT00000009888	18	35747167	35760966	+	PLA2G15
18	35750000	36000000	0.128656	0.175169	629	30.6183	ENSBTAG00000009636	ENSBTAT00000012698	18	35795189	35803175	-	SLC7A6OS
18	35750000	36000000	0.128656	0.175169	629	30.6183	ENSBTAG00000009638	ENSBTAT00000012699	18	35803282	35844344	+	PRMT7
18	35750000	36000000	0.128656	0.175169	629	30.6183	ENSBTAG00000009639	ENSBTAT00000012702	18	35847645	35872312	-	SMPD3
18	35750000	36000000	0.128656	0.175169	629	30.6183	ENSBTAG00000012112	ENSBTAT00000016074	18	35763843	35794542	+	SLC7A6
18	35750000	36000000	0.128656	0.175169	629	30.6183	ENSBTAG00000012112	ENSBTAT00000045685	18	35763843	35794542	+	SLC7A6
18	36250000	36500000	0.148634	0.215453	1379	36.7047	ENSBTAG00000001698	ENSBTAT00000002226	18	36458139	36469860	-	CHTF8
18	36250000	36500000	0.148634	0.215453	1379	36.7047	ENSBTAG00000006347	ENSBTAT00000008333	18	36471594	36500063	+	UTP4
18	36250000	36500000	0.148634	0.215453	1379	36.7047	ENSBTAG00000007992	ENSBTAT00000010506	18	36449383	36455306	+	HAS3
18	36250000	36500000	0.148634	0.215453	1379	36.7047	ENSBTAG00000013941	ENSBTAT00000018522	18	36247082	36431124	+	TANGO6
18	36250000	36500000	0.148634	0.215453	1379	36.7047	ENSBTAG00000047471	ENSBTAT00000064929	18	36364156	36365385	+
18	58750000	59000000	0.173817	0.211345	2392	19.4865	ENSBTAG00000011926	ENSBTAT00000052670	18	58994580	59004703	+
18	58750000	59000000	0.173817	0.211345	2392	19.4865	ENSBTAG00000017651	ENSBTAT00000054828	18	58866568	58876003	+	ZNF665
18	58750000	59000000	0.173817	0.211345	2392	19.4865	ENSBTAG00000030470	ENSBTAT00000016857	18	58688854	58765602	+
18	58750000	59000000	0.173817	0.211345	2392	19.4865	ENSBTAG00000038125	ENSBTAT00000052622	18	58791962	58792300	+
19	13500000	13750000	0.122351	0.167207	1872	30.9822	ENSBTAG00000000560	ENSBTAT00000000730	19	13525432	13526742	+
21	20500000	20750000	0.152967	0.179812	4447	16.1341	ENSBTAG00000001526	ENSBTAT00000001998	21	20502554	20503402	+
21	20500000	20750000	0.152967	0.179812	4447	16.1341	ENSBTAG00000017054	ENSBTAT00000022678	21	20678763	20679734	-
21	20500000	20750000	0.152967	0.179812	4447	16.1341	ENSBTAG00000046377	ENSBTAT00000063351	21	20561687	20562583	-
21	20500000	20750000	0.152967	0.179812	4447	16.1341	ENSBTAG00000046412	ENSBTAT00000065166	21	20573087	20573983	+
21	20500000	20750000	0.152967	0.179812	4447	16.1341	ENSBTAG00000048096	ENSBTAT00000063063	21	20684174	20685028	-
21	47750000	48000000	0.18189	0.224573	2730	21.0024	ENSBTAG00000000655	ENSBTAT00000000857	21	47852815	48169316	+
21	47750000	48000000	0.18189	0.224573	2730	21.0024	ENSBTAG00000019350	ENSBTAT00000025776	21	47310562	47831598	-	SLC25A21
21	47750000	48000000	0.18189	0.224573	2730	21.0024	ENSBTAG00000019350	ENSBTAT00000045803	21	47310562	47831598	-	SLC25A21
21	48000000	48250000	0.195481	0.330319	2538	51.2888	ENSBTAG00000000655	ENSBTAT00000000857	21	47852815	48169316	+
21	48000000	48250000	0.195481	0.330319	2538	51.2888	ENSBTAG00000013888	ENSBTAT00000061052	21	48214179	48217962	-	FOXA1
21	48250000	48500000	0.165319	0.227325	2273	31.5839	ENSBTAG00000015095	ENSBTAT00000020088	21	48390858	48445207	+	TTC6
21	70000000	70250000	0.165909	0.195649	2591	16.4508	ENSBTAG00000003559	ENSBTAT00000004631	21	69982291	70077426	-	PPP1R13B
21	70000000	70250000	0.165909	0.195649	2591	16.4508	ENSBTAG00000020402	ENSBTAT00000027199	21	70123917	70233306	+	TDRD9
21	70000000	70250000	0.165909	0.195649	2591	16.4508	ENSBTAG00000026886	ENSBTAT00000038460	21	70113045	70118400	-	C14orf2
21	70000000	70250000	0.165909	0.195649	2591	16.4508	ENSBTAG00000046186	ENSBTAT00000064527	21	70114200	70114755	+
21	70000000	70250000	0.165909	0.195649	2591	16.4508	ENSBTAG00000046401	ENSBTAT00000065492	21	70133009	70134255	-	RD3L
22	10500000	10750000	0.130377	0.198685	980	41.5168	ENSBTAG00000016758	ENSBTAT00000022288	22	10492112	10585992	-	MLH1
22	10500000	10750000	0.130377	0.198685	980	41.5168	ENSBTAG00000016758	ENSBTAT00000048965	22	10492112	10585992	-	MLH1
22	10500000	10750000	0.130377	0.198685	980	41.5168	ENSBTAG00000021452	ENSBTAT00000028598	22	10652411	10722545	+	TRANK1
22	10500000	10750000	0.130377	0.198685	980	41.5168	ENSBTAG00000021452	ENSBTAT00000065280	22	10652411	10722545	+	TRANK1
22	10500000	10750000	0.130377	0.198685	980	41.5168	ENSBTAG00000022733	ENSBTAT00000030853	22	10586396	10588222	+	EPM2AIP1
22	10750000	11000000	0.154682	0.188289	495	19.5979	ENSBTAG00000016563	ENSBTAT00000022033	22	10813998	10923960	+	GOLGA4
22	10750000	11000000	0.154682	0.188289	495	19.5979	ENSBTAG00000016566	ENSBTAT00000022042	22	10946332	11306693	+	ITGA9
22	10750000	11000000	0.154682	0.188289	495	19.5979	ENSBTAG00000039727	ENSBTAT00000057378	22	10774894	10790070	+	DCLK3
22	11500000	11750000	0.148898	0.178602	1567	18.1398	ENSBTAG00000000563	ENSBTAT00000000735	22	11646791	11651003	+	MyD88
22	11500000	11750000	0.148898	0.178602	1567	18.1398	ENSBTAG00000000563	ENSBTAT00000048711	22	11646791	11651003	+	MyD88
22	11500000	11750000	0.148898	0.178602	1567	18.1398	ENSBTAG00000008567	ENSBTAT00000011298	22	11529070	11619484	+	DLEC1
22	11500000	11750000	0.148898	0.178602	1567	18.1398	ENSBTAG00000014927	ENSBTAT00000019872	22	11674127	11758890	+	OXSR1
22	11500000	11750000	0.148898	0.178602	1567	18.1398	ENSBTAG00000018283	ENSBTAT00000024335	22	11619695	11643912	-	ACAA1
22	11500000	11750000	0.148898	0.178602	1567	18.1398	ENSBTAG00000037726	ENSBTAT00000052073	22	11497086	11518465	-	PLCD1
22	13750000	14000000	0.141997	0.170844	1419	18.4416	ENSBTAG00000016420	ENSBTAT00000021838	22	13842703	13889468	+	CTNNB1
22	26250000	26500000	0.183297	0.22248	2180	19.3129	ENSBTAG00000002471	ENSBTAT00000032069	22	26101271	26322519	-	CHL1
22	27500000	27750000	0.164344	0.194163	3610	16.6353	ENSBTAG00000007615	ENSBTAT00000010014	22	27286727	27534171	+	CNTN3
23	24250000	24500000	0.113534	0.17759	5503	44.0058	ENSBTAG00000002150	ENSBTAT00000002786	23	24346988	24350509	+	IL17
23	24250000	24500000	0.113534	0.17759	5503	44.0058	ENSBTAG00000010721	ENSBTAT00000014194	23	24438946	24456316	-	MCM3
23	24250000	24500000	0.113534	0.17759	5503	44.0058	ENSBTAG00000011237	ENSBTAT00000032221	23	23795772	24250799	-	PKHD1
23	24250000	24500000	0.113534	0.17759	5503	44.0058	ENSBTAG00000016835	ENSBTAT00000022393	23	24390407	24397956	-	IL17F
23	24500000	24750000	0.101638	0.162084	6138	45.8413	ENSBTAG00000009112	ENSBTAT00000012010	23	24637969	24702830	-	TRAM2
23	24500000	24750000	0.101638	0.162084	6138	45.8413	ENSBTAG00000017810	ENSBTAT00000023678	23	24588032	24627769	+	EFHC1
23	24500000	24750000	0.101638	0.162084	6138	45.8413	ENSBTAG00000025494	ENSBTAT00000035844	23	24528155	24571511	+	PAQR8
23	24750000	25000000	0.0997375	0.199306	6111	66.5912	ENSBTAG00000004288	ENSBTAT00000028640	23	24963227	24977317	-	GSTA4
23	24750000	25000000	0.0997375	0.199306	6111	66.5912	ENSBTAG00000005206	ENSBTAT00000006857	23	24803730	24814237	+	TMEM14A
23	24750000	25000000	0.0997375	0.199306	6111	66.5912	ENSBTAG00000006546	ENSBTAT00000008605	23	24823643	24837430	-
23	24750000	25000000	0.0997375	0.199306	6111	66.5912	ENSBTAG00000006546	ENSBTAT00000046354	23	24823643	24837430	-
23	24750000	25000000	0.0997375	0.199306	6111	66.5912	ENSBTAG00000015590	ENSBTAT00000020711	23	24982766	25027197	-	ICK
23	24750000	25000000	0.0997375	0.199306	6111	66.5912	ENSBTAG00000021516	ENSBTAT00000005618	23	24875608	24890466	-
23	24750000	25000000	0.0997375	0.199306	6111	66.5912	ENSBTAG00000025485	ENSBTAT00000035828	23	24851502	24872822	-
23	24750000	25000000	0.0997375	0.199306	6111	66.5912	ENSBTAG00000032642	ENSBTAT00000002908	23	24935523	24957718	-
23	24750000	25000000	0.0997375	0.199306	6111	66.5912	ENSBTAG00000037949	ENSBTAT00000028674	23	24894759	24916117	-
23	25000000	25250000	0.095879	0.174319	5579	58.0612	ENSBTAG00000003359	ENSBTAT00000004358	23	25155743	25228997	-	ELOVL5
23	25000000	25250000	0.095879	0.174319	5579	58.0612	ENSBTAG00000008148	ENSBTAT00000010709	23	25066915	25087445	-	GCM1
23	25000000	25250000	0.095879	0.174319	5579	58.0612	ENSBTAG00000015083	ENSBTAT00000020074	23	25030303	25051787	+	FBXO9
23	25000000	25250000	0.095879	0.174319	5579	58.0612	ENSBTAG00000015590	ENSBTAT00000020711	23	24982766	25027197	-	ICK
23	25250000	25500000	0.131461	0.18789	6752	35.3403	ENSBTAG00000003352	ENSBTAT00000004350	23	25423551	25424597	+
23	25250000	25500000	0.131461	0.18789	6752	35.3403	ENSBTAG00000009656	ENSBTAT00000034282	23	25351283	25356959	-
23	25250000	25500000	0.131461	0.18789	6752	35.3403	ENSBTAG00000009656	ENSBTAT00000034283	23	25351283	25356959	-
23	25250000	25500000	0.131461	0.18789	6752	35.3403	ENSBTAG00000013919	ENSBTAT00000018484	23	25458594	25476944	+
23	25250000	25500000	0.131461	0.18789	6752	35.3403	ENSBTAG00000021077	ENSBTAT00000046279	23	25375270	25388620	+
23	25250000	25500000	0.131461	0.18789	6752	35.3403	ENSBTAG00000037605	ENSBTAT00000019939	23	25426330	25430097	-
23	25250000	25500000	0.131461	0.18789	6752	35.3403	ENSBTAG00000038128	ENSBTAT00000019800	23	25404020	25411643	-
23	25250000	25500000	0.131461	0.18789	6752	35.3403	ENSBTAG00000038128	ENSBTAT00000046285	23	25404020	25411643	-
23	25500000	25750000	0.119893	0.17802	6453	39.0227	ENSBTAG00000007618	ENSBTAT00000016055	23	25648712	25656497	+
23	25500000	25750000	0.119893	0.17802	6453	39.0227	ENSBTAG00000010645	ENSBTAT00000014072	23	25587526	25592227	-	BoLA DR-ALPHA
23	25500000	25750000	0.119893	0.17802	6453	39.0227	ENSBTAG00000034939	ENSBTAT00000049415	23	25607823	25632464	+
23	25500000	25750000	0.119893	0.17802	6453	39.0227	ENSBTAG00000034945	ENSBTAT00000049419	23	25634655	25643394	-
23	25500000	25750000	0.119893	0.17802	6453	39.0227	ENSBTAG00000038397	ENSBTAT00000022181	23	25568481	25579087	+
23	25750000	26000000	0.145185	0.200138	5985	31.8269	ENSBTAG00000019588	ENSBTAT00000026100	23	25855146	25863045	-
23	25750000	26000000	0.145185	0.200138	5985	31.8269	ENSBTAG00000033979	ENSBTAT00000030528	23	25966734	25980368	+
23	26250000	26500000	0.108834	0.183077	5745	50.8669	ENSBTAG00000026163	ENSBTAT00000037068	23	26354054	26354780	-
23	26500000	26750000	0.107698	0.145201	5056	29.6582	ENSBTAG00000023541	ENSBTAT00000001192	23	26726417	26794259	+	C6orf10
23	26500000	26750000	0.107698	0.145201	5056	29.6582	ENSBTAG00000046116	ENSBTAT00000063227	23	26688281	26690021	+
23	26750000	27000000	0.11351	0.187444	7538	49.133	ENSBTAG00000023541	ENSBTAT00000001192	23	26726417	26794259	+	C6orf10
23	26750000	27000000	0.11351	0.187444	7538	49.133	ENSBTAG00000023563	ENSBTAT00000032165	23	26916511	26927031	-
23	26750000	27000000	0.11351	0.187444	7538	49.133	ENSBTAG00000025424	ENSBTAT00000050083	23	26973191	26998620	+	NOTCH4
23	26750000	27000000	0.11351	0.187444	7538	49.133	ENSBTAG00000048304	ENSBTAT00000063275	23	26932957	26938287	+
23	27000000	27250000	0.0860405	0.196791	3723	78.3155	ENSBTAG00000001443	ENSBTAT00000007353	23	27165184	27172410	-
23	27000000	27250000	0.0860405	0.196791	3723	78.3155	ENSBTAG00000001444	ENSBTAT00000001893	23	27085415	27136954	-	TNXB
23	27000000	27250000	0.0860405	0.196791	3723	78.3155	ENSBTAG00000004436	ENSBTAT00000005815	23	27028167	27035589	-	PPT2
23	27000000	27250000	0.0860405	0.196791	3723	78.3155	ENSBTAG00000004442	ENSBTAT00000005821	23	27017065	27024545	+	AGPAT1
23	27000000	27250000	0.0860405	0.196791	3723	78.3155	ENSBTAG00000005587	ENSBTAT00000007339	23	27209160	27219157	-	SKIV2L
23	27000000	27250000	0.0860405	0.196791	3723	78.3155	ENSBTAG00000005588	ENSBTAT00000007340	23	27206812	27209706	+	DXO
23	27000000	27250000	0.0860405	0.196791	3723	78.3155	ENSBTAG00000005588	ENSBTAT00000064096	23	27206812	27209706	+	DXO
23	27000000	27250000	0.0860405	0.196791	3723	78.3155	ENSBTAG00000005589	ENSBTAT00000007341	23	27197602	27206845	-	STK19
23	27000000	27250000	0.0860405	0.196791	3723	78.3155	ENSBTAG00000006864	ENSBTAT00000025729	23	27152083	27165021	+
23	27000000	27250000	0.0860405	0.196791	3723	78.3155	ENSBTAG00000006864	ENSBTAT00000045468	23	27152083	27165021	+
23	27000000	27250000	0.0860405	0.196791	3723	78.3155	ENSBTAG00000007450	ENSBTAT00000009798	23	27231725	27243367	-	C2
23	27000000	27250000	0.0860405	0.196791	3723	78.3155	ENSBTAG00000007450	ENSBTAT00000045436	23	27231725	27243367	-	C2
23	27000000	27250000	0.0860405	0.196791	3723	78.3155	ENSBTAG00000007453	ENSBTAT00000009802	23	27219377	27225118	+	NELFE
23	27000000	27250000	0.0860405	0.196791	3723	78.3155	ENSBTAG00000008794	ENSBTAT00000045345	23	27057896	27067756	+	ATF6B
23	27000000	27250000	0.0860405	0.196791	3723	78.3155	ENSBTAG00000014420	ENSBTAT00000019179	23	27008831	27011946	+	AGER
23	27000000	27250000	0.0860405	0.196791	3723	78.3155	ENSBTAG00000014420	ENSBTAT00000063820	23	27008831	27011946	+	AGER
23	27000000	27250000	0.0860405	0.196791	3723	78.3155	ENSBTAG00000014420	ENSBTAT00000065259	23	27008831	27011946	+	AGER
23	27000000	27250000	0.0860405	0.196791	3723	78.3155	ENSBTAG00000014420	ENSBTAT00000066156	23	27008831	27011946	+	AGER
23	27000000	27250000	0.0860405	0.196791	3723	78.3155	ENSBTAG00000014421	ENSBTAT00000061322	23	27003269	27006749	+	PBX2
23	27000000	27250000	0.0860405	0.196791	3723	78.3155	ENSBTAG00000025410	ENSBTAT00000005817	23	27024477	27027205	-	EGFL8
23	27000000	27250000	0.0860405	0.196791	3723	78.3155	ENSBTAG00000025413	ENSBTAT00000035701	23	27012067	27014380	-	RNF5
23	27000000	27250000	0.0860405	0.196791	3723	78.3155	ENSBTAG00000037533	ENSBTAT00000009019	23	27175689	27196793	-
23	27000000	27250000	0.0860405	0.196791	3723	78.3155	ENSBTAG00000037781	ENSBTAT00000051941	23	27055778	27057357	+	FKBPL
23	27000000	27250000	0.0860405	0.196791	3723	78.3155	ENSBTAG00000038904	ENSBTAT00000010290	23	27038200	27041581	+	PRRT1
23	27000000	27250000	0.0860405	0.196791	3723	78.3155	ENSBTAG00000046158	ENSBTAT00000009800	23	27225270	27231292	-
23	27000000	27250000	0.0860405	0.196791	3723	78.3155	ENSBTAG00000047039	ENSBTAT00000063123	23	27083669	27085420	+
23	27250000	27500000	0.0803103	0.177995	3343	75.6351	ENSBTAG00000000578	ENSBTAT00000000755	23	27423438	27435718	+	ABHD16A
23	27250000	27500000	0.0803103	0.177995	3343	75.6351	ENSBTAG00000000580	ENSBTAT00000000757	23	27417684	27420610	-
23	27250000	27500000	0.0803103	0.177995	3343	75.6351	ENSBTAG00000000582	ENSBTAT00000000762	23	27414402	27416344	+	LY6G6E
23	27250000	27500000	0.0803103	0.177995	3343	75.6351	ENSBTAG00000000585	ENSBTAT00000000767	23	27407611	27410285	+	LY6G6C
23	27250000	27500000	0.0803103	0.177995	3343	75.6351	ENSBTAG00000005630	ENSBTAT00000035767	23	27356320	27365002	-	VWA7
23	27250000	27500000	0.0803103	0.177995	3343	75.6351	ENSBTAG00000005631	ENSBTAT00000007404	23	27365215	27374077	-	VARS
23	27250000	27500000	0.0803103	0.177995	3343	75.6351	ENSBTAG00000005634	ENSBTAT00000007405	23	27339521	27344476	+	LSM2
23	27250000	27500000	0.0803103	0.177995	3343	75.6351	ENSBTAG00000005674	ENSBTAT00000007454	23	27305646	27309607	+	NEU1
23	27250000	27500000	0.0803103	0.177995	3343	75.6351	ENSBTAG00000005675	ENSBTAT00000045367	23	27291966	27305337	+	SLC44A4
23	27250000	27500000	0.0803103	0.177995	3343	75.6351	ENSBTAG00000005676	ENSBTAT00000007456	23	27277900	27291344	+	EHMT2
23	27250000	27500000	0.0803103	0.177995	3343	75.6351	ENSBTAG00000008833	ENSBTAT00000011633	23	27459277	27461382	-	APOM
23	27250000	27500000	0.0803103	0.177995	3343	75.6351	ENSBTAG00000008835	ENSBTAT00000045541	23	27451817	27455113	+	GPANK1
23	27250000	27500000	0.0803103	0.177995	3343	75.6351	ENSBTAG00000008837	ENSBTAT00000045545	23	27447511	27451477	-	Csnk2b-Ly6g5b	regulation by virus of viral protein levels in host cell
23	27250000	27500000	0.0803103	0.177995	3343	75.6351	ENSBTAG00000008837	ENSBTAT00000045545	23	27447511	27451477	-	Csnk2b-Ly6g5b	regulation of viral process
23	27250000	27500000	0.0803103	0.177995	3343	75.6351	ENSBTAG00000013525	ENSBTAT00000017984	23	27403128	27406360	-	C6orf25
23	27250000	27500000	0.0803103	0.177995	3343	75.6351	ENSBTAG00000013530	ENSBTAT00000017991	23	27399306	27402825	+	DDAH2
23	27250000	27500000	0.0803103	0.177995	3343	75.6351	ENSBTAG00000013533	ENSBTAT00000017995	23	27393342	27398934	+	CLIC1
23	27250000	27500000	0.0803103	0.177995	3343	75.6351	ENSBTAG00000019682	ENSBTAT00000026236	23	27475781	27488753	-	PRRC2A
23	27250000	27500000	0.0803103	0.177995	3343	75.6351	ENSBTAG00000019685	ENSBTAT00000035789	23	27463438	27474655	+	BAG6
23	27250000	27500000	0.0803103	0.177995	3343	75.6351	ENSBTAG00000019790	ENSBTAT00000026367	23	27376011	27395815	-	MSH5
23	27250000	27500000	0.0803103	0.177995	3343	75.6351	ENSBTAG00000023628	ENSBTAT00000032323	23	27457506	27459147	+	C6orf47
23	27250000	27500000	0.0803103	0.177995	3343	75.6351	ENSBTAG00000025441	ENSBTAT00000017500	23	27331773	27333698	-		Myopathy of the diaphragmatic muscles
23	27250000	27500000	0.0803103	0.177995	3343	75.6351	ENSBTAG00000025442	ENSBTAT00000035766	23	27334344	27338328	+	HSPA1L
23	27250000	27500000	0.0803103	0.177995	3343	75.6351	ENSBTAG00000025449	ENSBTAT00000035781	23	27440121	27442830	+	LY6G5C
23	27250000	27500000	0.0803103	0.177995	3343	75.6351	ENSBTAG00000032031	ENSBTAT00000045434	23	27274034	27275413	+	ZBTB12
23	27250000	27500000	0.0803103	0.177995	3343	75.6351	ENSBTAG00000038955	ENSBTAT00000053636	23	27411032	27412890	-	LY6G6D
23	27250000	27500000	0.0803103	0.177995	3343	75.6351	ENSBTAG00000039620	ENSBTAT00000056520	23	27374176	27375211	-
23	27250000	27500000	0.0803103	0.177995	3343	75.6351	ENSBTAG00000039740	ENSBTAT00000055070	23	27444963	27446642	-
23	27500000	27750000	0.101686	0.179629	6361	55.4133	ENSBTAG00000000016	ENSBTAT00000000018	23	27537907	27539470	-	LTA
23	27500000	27750000	0.101686	0.179629	6361	55.4133	ENSBTAG00000001476	ENSBTAT00000026794	23	27715023	27718202	+
23	27500000	27750000	0.101686	0.179629	6361	55.4133	ENSBTAG00000005182	ENSBTAT00000031166	23	27647069	27652297	+	BoLA
23	27500000	27750000	0.101686	0.179629	6361	55.4133	ENSBTAG00000008959	ENSBTAT00000035878	23	27600055	27604052	+
23	27500000	27750000	0.101686	0.179629	6361	55.4133	ENSBTAG00000010166	ENSBTAT00000013413	23	27659363	27729750	-
23	27500000	27750000	0.101686	0.179629	6361	55.4133	ENSBTAG00000012208	ENSBTAT00000016194	23	27689369	27692407	+
23	27500000	27750000	0.101686	0.179629	6361	55.4133	ENSBTAG00000014490	ENSBTAT00000029090	23	27565924	27576711	+	DDX39B
23	27500000	27750000	0.101686	0.179629	6361	55.4133	ENSBTAG00000014491	ENSBTAT00000019267	23	27561580	27563865	+
23	27500000	27750000	0.101686	0.179629	6361	55.4133	ENSBTAG00000014492	ENSBTAT00000019268	23	27550617	27560647	-	NFKBIL1
23	27500000	27750000	0.101686	0.179629	6361	55.4133	ENSBTAG00000014492	ENSBTAT00000035817	23	27550617	27560647	-	NFKBIL1
23	27500000	27750000	0.101686	0.179629	6361	55.4133	ENSBTAG00000018343	ENSBTAT00000024407	23	27521253	27523736	+	NCR3
23	27500000	27750000	0.101686	0.179629	6361	55.4133	ENSBTAG00000020554	ENSBTAT00000027388	23	27503183	27505457	-	AIF1
23	27500000	27750000	0.101686	0.179629	6361	55.4133	ENSBTAG00000020674	ENSBTAT00000027554	23	27529856	27531864	+	LTB
23	27500000	27750000	0.101686	0.179629	6361	55.4133	ENSBTAG00000025471	ENSBTAT00000035815	23	27533911	27536674	-	TNF	negative regulation of feeding behavior
23	27500000	27750000	0.101686	0.179629	6361	55.4133	ENSBTAG00000025471	ENSBTAT00000035815	23	27533911	27536674	-	TNF	negative regulation of lactation
23	27500000	27750000	0.101686	0.179629	6361	55.4133	ENSBTAG00000025471	ENSBTAT00000035815	23	27533911	27536674	-	TNF	positive regulation of inflammatory response
23	27500000	27750000	0.101686	0.179629	6361	55.4133	ENSBTAG00000025471	ENSBTAT00000035815	23	27533911	27536674	-	TNF	positive regulation of plasminogen activation
23	27500000	27750000	0.101686	0.179629	6361	55.4133	ENSBTAG00000025471	ENSBTAT00000035815	23	27533911	27536674	-	TNF	positive regulation of triglyceride metabolic process
23	27500000	27750000	0.101686	0.179629	6361	55.4133	ENSBTAG00000025471	ENSBTAT00000035815	23	27533911	27536674	-	TNF	production of molecular mediator involved in inflammatory response
23	27500000	27750000	0.101686	0.179629	6361	55.4133	ENSBTAG00000031905	ENSBTAT00000045242	23	27646134	27646571	+
23	27500000	27750000	0.101686	0.179629	6361	55.4133	ENSBTAG00000045577	ENSBTAT00000064137	23	27576983	27578092	-	MCCD1
23	27750000	28000000	0.097315	0.172432	5618	55.6945	ENSBTAG00000004539	ENSBTAT00000005965	23	27816299	27818479	+	C6orf15
23	27750000	28000000	0.097315	0.172432	5618	55.6945	ENSBTAG00000004539	ENSBTAT00000064467	23	27816299	27818479	+	C6orf15
23	27750000	28000000	0.097315	0.172432	5618	55.6945	ENSBTAG00000007075	ENSBTAT00000009299	23	27842253	27845729	+
23	27750000	28000000	0.097315	0.172432	5618	55.6945	ENSBTAG00000010682	ENSBTAT00000014143	23	27975619	27989666	-	DDR1
23	27750000	28000000	0.097315	0.172432	5618	55.6945	ENSBTAG00000010682	ENSBTAT00000046062	23	27975619	27989666	-	DDR1
23	27750000	28000000	0.097315	0.172432	5618	55.6945	ENSBTAG00000010698	ENSBTAT00000014160	23	27949626	27961526	-	VARS2
23	27750000	28000000	0.097315	0.172432	5618	55.6945	ENSBTAG00000014434	ENSBTAT00000019198	23	27779849	27791241	+	CCHCR1
23	27750000	28000000	0.097315	0.172432	5618	55.6945	ENSBTAG00000014435	ENSBTAT00000019199	23	27775678	27779418	-	TCF19
23	27750000	28000000	0.097315	0.172432	5618	55.6945	ENSBTAG00000021111	ENSBTAT00000028122	23	27769893	27774392	+
23	27750000	28000000	0.097315	0.172432	5618	55.6945	ENSBTAG00000021721	ENSBTAT00000028955	23	27808496	27812710	+	CDSN
23	27750000	28000000	0.097315	0.172432	5618	55.6945	ENSBTAG00000022590	ENSBTAT00000035874	23	27863067	27867532	+
23	27750000	28000000	0.097315	0.172432	5618	55.6945	ENSBTAG00000025531	ENSBTAT00000035910	23	27793273	27794712	+	PSORS1C2
23	27750000	28000000	0.097315	0.172432	5618	55.6945	ENSBTAG00000038810	ENSBTAT00000054396	23	27945517	27946340	+	SFTA2
23	27750000	28000000	0.097315	0.172432	5618	55.6945	ENSBTAG00000046757	ENSBTAT00000054213	23	27962144	27968734	-	GTF2H4
23	28000000	28250000	0.0868001	0.161296	4165	60.0543	ENSBTAG00000006914	ENSBTAT00000009075	23	28218620	28224731	-	PRR3
23	28000000	28250000	0.0868001	0.161296	4165	60.0543	ENSBTAG00000006927	ENSBTAT00000009098	23	28199129	28211340	-	ABCF1
23	28000000	28250000	0.0868001	0.161296	4165	60.0543	ENSBTAG00000006933	ENSBTAT00000009104	23	28177338	28192982	+	PPP1R10
23	28000000	28250000	0.0868001	0.161296	4165	60.0543	ENSBTAG00000006936	ENSBTAT00000009107	23	28169926	28176489	-	MRPS18B
23	28000000	28250000	0.0868001	0.161296	4165	60.0543	ENSBTAG00000006941	ENSBTAT00000009111	23	28156649	28169424	-	ATAT1
23	28000000	28250000	0.0868001	0.161296	4165	60.0543	ENSBTAG00000006941	ENSBTAT00000009133	23	28156649	28169424	-	ATAT1
23	28000000	28250000	0.0868001	0.161296	4165	60.0543	ENSBTAG00000006958	ENSBTAT00000035893	23	28152665	28156380	-
23	28000000	28250000	0.0868001	0.161296	4165	60.0543	ENSBTAG00000006960	ENSBTAT00000009148	23	28140250	28152483	+	DHX16
23	28000000	28250000	0.0868001	0.161296	4165	60.0543	ENSBTAG00000006966	ENSBTAT00000035896	23	28111675	28114705	-	NRM
23	28000000	28250000	0.0868001	0.161296	4165	60.0543	ENSBTAG00000006969	ENSBTAT00000009158	23	28101727	28105320	-	TUBB
23	28000000	28250000	0.0868001	0.161296	4165	60.0543	ENSBTAG00000009960	ENSBTAT00000013135	23	28090029	28100113	+	FLOT1
23	28000000	28250000	0.0868001	0.161296	4165	60.0543	ENSBTAG00000011358	ENSBTAT00000015092	23	28088456	28089722	+	IER3
23	28000000	28250000	0.0868001	0.161296	4165	60.0543	ENSBTAG00000025516	ENSBTAT00000035886	23	28224609	28231251	+	GNL1
23	28000000	28250000	0.0868001	0.161296	4165	60.0543	ENSBTAG00000025526	ENSBTAT00000035900	23	28117757	28127002	-	MDC1
23	28000000	28250000	0.0868001	0.161296	4165	60.0543	ENSBTAG00000039695	ENSBTAT00000009151	23	28128194	28137021	+	PPP1R18
23	28250000	28500000	0.100445	0.166957	9557	49.7467	ENSBTAG00000005146	ENSBTAT00000025832	23	28330539	28334072	-
23	28250000	28500000	0.100445	0.166957	9557	49.7467	ENSBTAG00000007643	ENSBTAT00000010056	23	28257737	28271232	-	TRIM39-RPP21
23	28250000	28500000	0.100445	0.166957	9557	49.7467	ENSBTAG00000019386	ENSBTAT00000021451	23	28355361	28358332	-	BOLA-NC1
23	28250000	28500000	0.100445	0.166957	9557	49.7467	ENSBTAG00000020116	ENSBTAT00000011795	23	28469735	28473401	-	JSP.1
23	28250000	28500000	0.100445	0.166957	9557	49.7467	ENSBTAG00000038619	ENSBTAT00000052679	23	28299437	28311309	+
23	28500000	28750000	0.101635	0.172726	8736	51.8228	ENSBTAG00000002069	ENSBTAT00000031167	23	28502524	28506312	-	BOLA
23	28500000	28750000	0.101635	0.172726	8736	51.8228	ENSBTAG00000004490	ENSBTAT00000005888	23	28665990	28676508	+	TRIM31
23	28500000	28750000	0.101635	0.172726	8736	51.8228	ENSBTAG00000004490	ENSBTAT00000062975	23	28665990	28676508	+	TRIM31
23	28500000	28750000	0.101635	0.172726	8736	51.8228	ENSBTAG00000007530	ENSBTAT00000009909	23	28613833	28622421	+	TRIM10
23	28500000	28750000	0.101635	0.172726	8736	51.8228	ENSBTAG00000007532	ENSBTAT00000012653	23	28600596	28610740	-	TRIM15
23	28500000	28750000	0.101635	0.172726	8736	51.8228	ENSBTAG00000017818	ENSBTAT00000023690	23	28739331	28750908	-	MOG
23	28500000	28750000	0.101635	0.172726	8736	51.8228	ENSBTAG00000017818	ENSBTAT00000045078	23	28739331	28750908	-	MOG
23	28500000	28750000	0.101635	0.172726	8736	51.8228	ENSBTAG00000017818	ENSBTAT00000045079	23	28739331	28750908	-	MOG
23	28500000	28750000	0.101635	0.172726	8736	51.8228	ENSBTAG00000017836	ENSBTAT00000023710	23	28735960	28739682	+	ZFP57
23	28500000	28750000	0.101635	0.172726	8736	51.8228	ENSBTAG00000031792	ENSBTAT00000045075	23	28714470	28717896	-	ZNRD1
23	28500000	28750000	0.101635	0.172726	8736	51.8228	ENSBTAG00000032247	ENSBTAT00000045740	23	28707264	28710379	-	PPP1R11
23	28500000	28750000	0.101635	0.172726	8736	51.8228	ENSBTAG00000035744	ENSBTAT00000050226	23	28563086	28579480	+	TRIM26
23	28500000	28750000	0.101635	0.172726	8736	51.8228	ENSBTAG00000037381	ENSBTAT00000009916	23	28626339	28638869	-	TRIM40
23	28500000	28750000	0.101635	0.172726	8736	51.8228	ENSBTAG00000037421	ENSBTAT00000057407	23	28530978	28540122	-
23	28750000	29000000	0.106977	0.186273	6077	54.081	ENSBTAG00000003250	ENSBTAT00000004214	23	28889192	28890127	-	OR2H2
23	28750000	29000000	0.106977	0.186273	6077	54.081	ENSBTAG00000012956	ENSBTAT00000017212	23	28955606	28956565	-
23	28750000	29000000	0.106977	0.186273	6077	54.081	ENSBTAG00000017227	ENSBTAT00000022884	23	28921929	28922867	-
23	28750000	29000000	0.106977	0.186273	6077	54.081	ENSBTAG00000017239	ENSBTAT00000022907	23	28775534	28803895	+	GABBR1
23	28750000	29000000	0.106977	0.186273	6077	54.081	ENSBTAG00000017818	ENSBTAT00000023690	23	28739331	28750908	-	MOG
23	28750000	29000000	0.106977	0.186273	6077	54.081	ENSBTAG00000017818	ENSBTAT00000045078	23	28739331	28750908	-	MOG
23	28750000	29000000	0.106977	0.186273	6077	54.081	ENSBTAG00000017818	ENSBTAT00000045079	23	28739331	28750908	-	MOG
23	28750000	29000000	0.106977	0.186273	6077	54.081	ENSBTAG00000025398	ENSBTAT00000035669	23	28828555	28829049	-
23	28750000	29000000	0.106977	0.186273	6077	54.081	ENSBTAG00000027245	ENSBTAT00000039058	23	28902965	28903903	-	OR2H1
23	28750000	29000000	0.106977	0.186273	6077	54.081	ENSBTAG00000027246	ENSBTAT00000012533	23	28918428	28920742	+	UBD
23	28750000	29000000	0.106977	0.186273	6077	54.081	ENSBTAG00000031825	ENSBTAT00000045135	23	28813849	28814950	-
23	28750000	29000000	0.106977	0.186273	6077	54.081	ENSBTAG00000031825	ENSBTAT00000055089	23	28813849	28814950	-
23	28750000	29000000	0.106977	0.186273	6077	54.081	ENSBTAG00000031832	ENSBTAT00000032794	23	28992088	28993026	-
23	28750000	29000000	0.106977	0.186273	6077	54.081	ENSBTAG00000045586	ENSBTAT00000063307	23	28950035	28951009	-	OR10C1
23	28750000	29000000	0.106977	0.186273	6077	54.081	ENSBTAG00000046934	ENSBTAT00000065702	23	28984379	28985359	+
23	28750000	29000000	0.106977	0.186273	6077	54.081	ENSBTAG00000047014	ENSBTAT00000017224	23	28966674	28969399	+
23	28750000	29000000	0.106977	0.186273	6077	54.081	ENSBTAG00000047014	ENSBTAT00000045146	23	28966674	28969399	+
23	29000000	29250000	0.109321	0.162198	9334	38.9485	ENSBTAG00000013654	ENSBTAT00000018146	23	29206927	29207889	-	OR14J1
23	29000000	29250000	0.109321	0.162198	9334	38.9485	ENSBTAG00000031835	ENSBTAT00000045150	23	29038753	29039709	-
23	29000000	29250000	0.109321	0.162198	9334	38.9485	ENSBTAG00000031843	ENSBTAT00000035615	23	29223821	29224756	-
23	29000000	29250000	0.109321	0.162198	9334	38.9485	ENSBTAG00000038472	ENSBTAT00000056971	23	29186866	29187861	+	OR5V1
23	29000000	29250000	0.109321	0.162198	9334	38.9485	ENSBTAG00000039116	ENSBTAT00000052815	23	29143512	29144489	+
23	29000000	29250000	0.109321	0.162198	9334	38.9485	ENSBTAG00000039390	ENSBTAT00000053526	23	29092562	29093488	-
23	29000000	29250000	0.109321	0.162198	9334	38.9485	ENSBTAG00000039534	ENSBTAT00000052730	23	29241755	29242690	-
23	29000000	29250000	0.109321	0.162198	9334	38.9485	ENSBTAG00000039562	ENSBTAT00000054883	23	29149938	29150906	+	OR12D3
23	29000000	29250000	0.109321	0.162198	9334	38.9485	ENSBTAG00000039683	ENSBTAT00000056307	23	29122354	29123280	-
23	29000000	29250000	0.109321	0.162198	9334	38.9485	ENSBTAG00000039901	ENSBTAT00000052802	23	29176696	29177619	+
23	29000000	29250000	0.109321	0.162198	9334	38.9485	ENSBTAG00000040188	ENSBTAT00000054523	23	29106708	29110560	-
23	29000000	29250000	0.109321	0.162198	9334	38.9485	ENSBTAG00000046892	ENSBTAT00000065451	23	29061846	29062781	-
23	29000000	29250000	0.109321	0.162198	9334	38.9485	ENSBTAG00000047644	ENSBTAT00000066326	23	29018639	29019726	-
23	29000000	29250000	0.109321	0.162198	9334	38.9485	ENSBTAG00000047763	ENSBTAT00000063649	23	29032406	29033332	-
23	29000000	29250000	0.109321	0.162198	9334	38.9485	ENSBTAG00000047829	ENSBTAT00000064303	23	29071805	29072731	-
23	29000000	29250000	0.109321	0.162198	9334	38.9485	ENSBTAG00000048019	ENSBTAT00000063433	23	29078533	29079824	-
23	29000000	29250000	0.109321	0.162198	9334	38.9485	ENSBTAG00000048194	ENSBTAT00000063107	23	29004625	29005551	-
23	29250000	29500000	0.115569	0.190811	6808	49.1164	ENSBTAG00000000228	ENSBTAT00000000279	23	29327118	29328065	-
23	29250000	29500000	0.115569	0.190811	6808	49.1164	ENSBTAG00000006339	ENSBTAT00000008315	23	29403153	29403978	+
23	29250000	29500000	0.115569	0.190811	6808	49.1164	ENSBTAG00000027955	ENSBTAT00000040314	23	29451997	29452938	+
23	29250000	29500000	0.115569	0.190811	6808	49.1164	ENSBTAG00000031850	ENSBTAT00000045169	23	29387309	29388250	+
23	29250000	29500000	0.115569	0.190811	6808	49.1164	ENSBTAG00000037628	ENSBTAT00000054555	23	29360768	29361628	+
23	29250000	29500000	0.115569	0.190811	6808	49.1164	ENSBTAG00000038608	ENSBTAT00000054080	23	29314810	29315824	+
23	29250000	29500000	0.115569	0.190811	6808	49.1164	ENSBTAG00000040582	ENSBTAT00000054481	23	29462782	29463723	+
23	29250000	29500000	0.115569	0.190811	6808	49.1164	ENSBTAG00000046023	ENSBTAT00000064083	23	29299942	29300874	+
23	29250000	29500000	0.115569	0.190811	6808	49.1164	ENSBTAG00000046777	ENSBTAT00000052931	23	29280761	29282962	+
23	29250000	29500000	0.115569	0.190811	6808	49.1164	ENSBTAG00000047086	ENSBTAT00000064685	23	29290572	29291495	+
23	29250000	29500000	0.115569	0.190811	6808	49.1164	ENSBTAG00000047558	ENSBTAT00000051892	23	29480530	29481468	+
23	29500000	29750000	0.121983	0.184753	5071	40.9276	ENSBTAG00000015175	ENSBTAT00000020191	23	29698016	29698978	+
23	29500000	29750000	0.121983	0.184753	5071	40.9276	ENSBTAG00000037577	ENSBTAT00000057288	23	29622276	29623220	+
23	29500000	29750000	0.121983	0.184753	5071	40.9276	ENSBTAG00000038444	ENSBTAT00000052926	23	29552975	29554181	+
23	29500000	29750000	0.121983	0.184753	5071	40.9276	ENSBTAG00000038562	ENSBTAT00000054810	23	29518307	29519577	+
23	29500000	29750000	0.121983	0.184753	5071	40.9276	ENSBTAG00000038928	ENSBTAT00000055361	23	29540533	29541693	-
23	29500000	29750000	0.121983	0.184753	5071	40.9276	ENSBTAG00000039052	ENSBTAT00000045174	23	29581529	29582479	+
23	29500000	29750000	0.121983	0.184753	5071	40.9276	ENSBTAG00000040026	ENSBTAT00000055482	23	29660889	29662505	-
23	29500000	29750000	0.121983	0.184753	5071	40.9276	ENSBTAG00000040064	ENSBTAT00000054836	23	29593123	29594291	-
23	29500000	29750000	0.121983	0.184753	5071	40.9276	ENSBTAG00000040187	ENSBTAT00000052674	23	29636421	29637531	-
23	29500000	29750000	0.121983	0.184753	5071	40.9276	ENSBTAG00000040280	ENSBTAT00000057093	23	29503234	29504264	-
23	29500000	29750000	0.121983	0.184753	5071	40.9276	ENSBTAG00000040457	ENSBTAT00000054351	23	29678973	29679896	+
23	29500000	29750000	0.121983	0.184753	5071	40.9276	ENSBTAG00000047736	ENSBTAT00000064377	23	29572204	29573142	+
23	29750000	30000000	0.121375	0.175521	5051	36.4744	ENSBTAG00000000214	ENSBTAT00000025749	23	29764545	29765498	+
23	29750000	30000000	0.121375	0.175521	5051	36.4744	ENSBTAG00000000871	ENSBTAT00000001158	23	29906624	29920511	+	TRIM27
23	29750000	30000000	0.121375	0.175521	5051	36.4744	ENSBTAG00000008349	ENSBTAT00000034329	23	29860782	29868157	+	ZNF311
23	29750000	30000000	0.121375	0.175521	5051	36.4744	ENSBTAG00000047585	ENSBTAT00000065542	23	29784664	29785578	+
23	30000000	30250000	0.111559	0.171625	4657	42.4217	ENSBTAG00000002641	ENSBTAT00000003420	23	30236774	30241973	-
23	30000000	30250000	0.111559	0.171625	4657	42.4217	ENSBTAG00000003575	ENSBTAT00000004651	23	30186451	30193866	-	ZKSCAN4
23	30000000	30250000	0.111559	0.171625	4657	42.4217	ENSBTAG00000008943	ENSBTAT00000011774	23	30079857	30091413	+	ZSCAN12
23	30000000	30250000	0.111559	0.171625	4657	42.4217	ENSBTAG00000031869	ENSBTAT00000035587	23	30161123	30171348	-	ZSCAN26
23	30000000	30250000	0.111559	0.171625	4657	42.4217	ENSBTAG00000031871	ENSBTAT00000045191	23	30175393	30179010	-	NKAPL
23	30000000	30250000	0.111559	0.171625	4657	42.4217	ENSBTAG00000037988	ENSBTAT00000057234	23	30115123	30124154	+	ZSCAN31
23	30000000	30250000	0.111559	0.171625	4657	42.4217	ENSBTAG00000038782	ENSBTAT00000055316	23	30061279	30061716	+
23	30000000	30250000	0.111559	0.171625	4657	42.4217	ENSBTAG00000040168	ENSBTAT00000056475	23	30206789	30211745	-	ZSCAN9
23	30000000	30250000	0.111559	0.171625	4657	42.4217	ENSBTAG00000046573	ENSBTAT00000065782	23	30134406	30156794	-	PGBD1
23	30250000	30500000	0.102597	0.158472	4955	42.8047	ENSBTAG00000007074	ENSBTAT00000009298	23	30254379	30294439	-
23	30250000	30500000	0.102597	0.158472	4955	42.8047	ENSBTAG00000007074	ENSBTAT00000064426	23	30254379	30294439	-
23	30250000	30500000	0.102597	0.158472	4955	42.8047	ENSBTAG00000007074	ENSBTAT00000065431	23	30254379	30294439	-
23	30250000	30500000	0.102597	0.158472	4955	42.8047	ENSBTAG00000013384	ENSBTAT00000017810	23	30349199	30350140	-
23	30250000	30500000	0.102597	0.158472	4955	42.8047	ENSBTAG00000031873	ENSBTAT00000009301	23	30305069	30312399	-	ZSCAN16
23	30250000	30500000	0.102597	0.158472	4955	42.8047	ENSBTAG00000031874	ENSBTAT00000003993	23	30332529	30343084	-	ZNF165
23	30250000	30500000	0.102597	0.158472	4955	42.8047	ENSBTAG00000031881	ENSBTAT00000045214	23	30464777	30465957	+
23	30250000	30500000	0.102597	0.158472	4955	42.8047	ENSBTAG00000038908	ENSBTAT00000056535	23	30396498	30397436	+
23	30250000	30500000	0.102597	0.158472	4955	42.8047	ENSBTAG00000038983	ENSBTAT00000055835	23	30487487	30488416	-
23	30250000	30500000	0.102597	0.158472	4955	42.8047	ENSBTAG00000039079	ENSBTAT00000052241	23	30375362	30376482	+
23	30250000	30500000	0.102597	0.158472	4955	42.8047	ENSBTAG00000040454	ENSBTAT00000056033	23	30474852	30475787	-
23	30250000	30500000	0.102597	0.158472	4955	42.8047	ENSBTAG00000040583	ENSBTAT00000054888	23	30477795	30478733	+
23	30500000	30750000	0.112668	0.165643	5598	38.0693	ENSBTAG00000005885	ENSBTAT00000007736	23	30585770	30586705	-
23	30500000	30750000	0.112668	0.165643	5598	38.0693	ENSBTAG00000024179	ENSBTAT00000033368	23	30747808	30748119	+
23	30500000	30750000	0.112668	0.165643	5598	38.0693	ENSBTAG00000024180	ENSBTAT00000033370	23	30741968	30742360	+	HIST1H2AD
23	30500000	30750000	0.112668	0.165643	5598	38.0693	ENSBTAG00000024182	ENSBTAT00000033371	23	30730958	30731338	+
23	30500000	30750000	0.112668	0.165643	5598	38.0693	ENSBTAG00000024183	ENSBTAT00000033373	23	30730260	30730652	-
23	30500000	30750000	0.112668	0.165643	5598	38.0693	ENSBTAG00000024184	ENSBTAT00000033374	23	30726423	30726833	+
23	30500000	30750000	0.112668	0.165643	5598	38.0693	ENSBTAG00000024185	ENSBTAT00000033375	23	30724826	30725137	+
23	30500000	30750000	0.112668	0.165643	5598	38.0693	ENSBTAG00000024186	ENSBTAT00000033376	23	30715880	30716290	+
23	30500000	30750000	0.112668	0.165643	5598	38.0693	ENSBTAG00000024187	ENSBTAT00000033377	23	30714064	30714456	+
23	30500000	30750000	0.112668	0.165643	5598	38.0693	ENSBTAG00000024188	ENSBTAT00000033378	23	30713382	30713762	-
23	30500000	30750000	0.112668	0.165643	5598	38.0693	ENSBTAG00000031886	ENSBTAT00000045224	23	30737493	30741740	-	HIST1H2BN
23	30500000	30750000	0.112668	0.165643	5598	38.0693	ENSBTAG00000038597	ENSBTAT00000056344	23	30607405	30608346	+
23	30500000	30750000	0.112668	0.165643	5598	38.0693	ENSBTAG00000039145	ENSBTAT00000054426	23	30646721	30647644	+
23	30500000	30750000	0.112668	0.165643	5598	38.0693	ENSBTAG00000039274	ENSBTAT00000056927	23	30695956	30696900	+
23	30500000	30750000	0.112668	0.165643	5598	38.0693	ENSBTAG00000039677	ENSBTAT00000054054	23	30620727	30621668	+	OR2B6
23	30500000	30750000	0.112668	0.165643	5598	38.0693	ENSBTAG00000040171	ENSBTAT00000054138	23	30528190	30529125	-
23	30500000	30750000	0.112668	0.165643	5598	38.0693	ENSBTAG00000040307	ENSBTAT00000053027	23	30553846	30554778	-
23	30750000	31000000	0.115466	0.192128	3130	49.8463	ENSBTAG00000009152	ENSBTAT00000012058	23	30994426	31003179	-	ZNF391
23	30750000	31000000	0.115466	0.192128	3130	49.8463	ENSBTAG00000009152	ENSBTAT00000052672	23	30994426	31003179	-	ZNF391
23	30750000	31000000	0.115466	0.192128	3130	49.8463	ENSBTAG00000011498	ENSBTAT00000015283	23	30960005	30980070	+	ZNF184
23	30750000	31000000	0.115466	0.192128	3130	49.8463	ENSBTAG00000011498	ENSBTAT00000052353	23	30960005	30980070	+	ZNF184
23	30750000	31000000	0.115466	0.192128	3130	49.8463	ENSBTAG00000024175	ENSBTAT00000033364	23	30764310	30764720	+
23	30750000	31000000	0.115466	0.192128	3130	49.8463	ENSBTAG00000024176	ENSBTAT00000033365	23	30761086	30761573	+
23	30750000	31000000	0.115466	0.192128	3130	49.8463	ENSBTAG00000024177	ENSBTAT00000033366	23	30760352	30760837	-
23	30750000	31000000	0.115466	0.192128	3130	49.8463	ENSBTAG00000024178	ENSBTAT00000033367	23	30757225	30757615	-
23	30750000	31000000	0.115466	0.192128	3130	49.8463	ENSBTAG00000031888	ENSBTAT00000045226	23	30766891	30767343	-	HIST1H2AJ
23	30750000	31000000	0.115466	0.192128	3130	49.8463	ENSBTAG00000031889	ENSBTAT00000045227	23	30767650	30768030	+
23	31000000	31250000	0.109623	0.18207	3095	49.6737	ENSBTAG00000009152	ENSBTAT00000012058	23	30994426	31003179	-	ZNF391
23	31000000	31250000	0.109623	0.18207	3095	49.6737	ENSBTAG00000009152	ENSBTAT00000052672	23	30994426	31003179	-	ZNF391
23	31000000	31250000	0.109623	0.18207	3095	49.6737	ENSBTAG00000012461	ENSBTAT00000054181	23	31067027	31073582	-	PRSS16
23	31000000	31250000	0.109623	0.18207	3095	49.6737	ENSBTAG00000024169	ENSBTAT00000033358	23	31040774	31044230	+	POM121L2
23	31000000	31250000	0.109623	0.18207	3095	49.6737	ENSBTAG00000031741	ENSBTAT00000045005	23	31206277	31216020	+
23	31000000	31250000	0.109623	0.18207	3095	49.6737	ENSBTAG00000037597	ENSBTAT00000054284	23	31235365	31236309	+
23	31000000	31250000	0.109623	0.18207	3095	49.6737	ENSBTAG00000038173	ENSBTAT00000056959	23	31112603	31113277	+	H2BFS
23	31000000	31250000	0.109623	0.18207	3095	49.6737	ENSBTAG00000038277	ENSBTAT00000052381	23	31121336	31127004	+	HIST1H2BJ
23	31000000	31250000	0.109623	0.18207	3095	49.6737	ENSBTAG00000039492	ENSBTAT00000014123	23	31120660	31121052	-
23	31000000	31250000	0.109623	0.18207	3095	49.6737	ENSBTAG00000040378	ENSBTAT00000057026	23	31111555	31112327	-	HIST1H2AI
23	31000000	31250000	0.109623	0.18207	3095	49.6737	ENSBTAG00000046096	ENSBTAT00000049925	23	31113276	31113572	-
23	31250000	31500000	0.106904	0.160246	3533	39.9347	ENSBTAG00000010784	ENSBTAT00000014277	23	31278371	31281323	-	ABT1
23	31250000	31500000	0.106904	0.160246	3533	39.9347	ENSBTAG00000010852	ENSBTAT00000045031	23	31343551	31373121	-
23	31250000	31500000	0.106904	0.160246	3533	39.9347	ENSBTAG00000027547	ENSBTAT00000056332	23	31250286	31252079	+
23	31250000	31500000	0.106904	0.160246	3533	39.9347	ENSBTAG00000027547	ENSBTAT00000056350	23	31250286	31252079	+
23	31250000	31500000	0.106904	0.160246	3533	39.9347	ENSBTAG00000031747	ENSBTAT00000045015	23	31322596	31330574	-
23	31250000	31500000	0.106904	0.160246	3533	39.9347	ENSBTAG00000031753	ENSBTAT00000045016	23	31361715	31367294	+
23	31250000	31500000	0.106904	0.160246	3533	39.9347	ENSBTAG00000031753	ENSBTAT00000045021	23	31361715	31367294	+
23	31250000	31500000	0.106904	0.160246	3533	39.9347	ENSBTAG00000031756	ENSBTAT00000045033	23	31456886	31457197	+
23	31250000	31500000	0.106904	0.160246	3533	39.9347	ENSBTAG00000031757	ENSBTAT00000045034	23	31460914	31461294	-
23	31250000	31500000	0.106904	0.160246	3533	39.9347	ENSBTAG00000031758	ENSBTAT00000045035	23	31461683	31462143	+	HIST1H2AL
23	31250000	31500000	0.106904	0.160246	3533	39.9347	ENSBTAG00000031759	ENSBTAT00000045036	23	31463932	31464342	+
23	31250000	31500000	0.106904	0.160246	3533	39.9347	ENSBTAG00000031760	ENSBTAT00000045039	23	31472339	31472719	-	HIST1H2BI
23	31250000	31500000	0.106904	0.160246	3533	39.9347	ENSBTAG00000031761	ENSBTAT00000045041	23	31474030	31474440	+	HIST1H3J
23	31250000	31500000	0.106904	0.160246	3533	39.9347	ENSBTAG00000031762	ENSBTAT00000045043	23	31479375	31479686	+	HIST4H4
23	31250000	31500000	0.106904	0.160246	3533	39.9347	ENSBTAG00000031763	ENSBTAT00000045044	23	31485395	31485706	-	HIST1H4K
23	31250000	31500000	0.106904	0.160246	3533	39.9347	ENSBTAG00000031766	ENSBTAT00000045045	23	31497480	31497890	-
23	31250000	31500000	0.106904	0.160246	3533	39.9347	ENSBTAG00000039163	ENSBTAT00000053914	23	31490462	31494121	+	HIST1H1D
23	31500000	31750000	0.129414	0.164968	3136	24.1554	ENSBTAG00000002642	ENSBTAT00000003426	23	31721014	31739244	+	SLC17A2
23	31500000	31750000	0.129414	0.164968	3136	24.1554	ENSBTAG00000003797	ENSBTAT00000035648	23	31741804	31778647	+	SLC17A3
23	31500000	31750000	0.129414	0.164968	3136	24.1554	ENSBTAG00000011677	ENSBTAT00000015499	23	31636947	31637588	+	HIST1H1C
23	31500000	31750000	0.129414	0.164968	3136	24.1554	ENSBTAG00000013065	ENSBTAT00000017371	23	31614238	31621350	+	HFE
23	31500000	31750000	0.129414	0.164968	3136	24.1554	ENSBTAG00000018523	ENSBTAT00000024658	23	31693732	31708621	-	TRIM38
23	31500000	31750000	0.129414	0.164968	3136	24.1554	ENSBTAG00000025391	ENSBTAT00000054510	23	31600423	31607791	-
23	31500000	31750000	0.129414	0.164968	3136	24.1554	ENSBTAG00000031717	ENSBTAT00000044972	23	31644098	31644508	-	HIST1H3G
23	31500000	31750000	0.129414	0.164968	3136	24.1554	ENSBTAG00000031719	ENSBTAT00000044974	23	31669663	31669974	-
23	31500000	31750000	0.129414	0.164968	3136	24.1554	ENSBTAG00000031721	ENSBTAT00000044975	23	31670731	31671141	-
23	31500000	31750000	0.129414	0.164968	3136	24.1554	ENSBTAG00000031738	ENSBTAT00000044999	23	31652711	31653146	+
23	31500000	31750000	0.129414	0.164968	3136	24.1554	ENSBTAG00000031768	ENSBTAT00000009471	23	31518525	31518917	-
23	31500000	31750000	0.129414	0.164968	3136	24.1554	ENSBTAG00000031769	ENSBTAT00000053239	23	31519198	31519765	+
23	31500000	31750000	0.129414	0.164968	3136	24.1554	ENSBTAG00000031770	ENSBTAT00000045047	23	31525879	31526259	-
23	31500000	31750000	0.129414	0.164968	3136	24.1554	ENSBTAG00000031771	ENSBTAT00000045049	23	31526582	31526974	+
23	31500000	31750000	0.129414	0.164968	3136	24.1554	ENSBTAG00000031773	ENSBTAT00000045050	23	31654044	31654454	+
23	31500000	31750000	0.129414	0.164968	3136	24.1554	ENSBTAG00000031774	ENSBTAT00000002124	23	31530243	31531841	-
23	31500000	31750000	0.129414	0.164968	3136	24.1554	ENSBTAG00000031776	ENSBTAT00000045053	23	31539669	31540049	-	HIST1H2BE
23	31500000	31750000	0.129414	0.164968	3136	24.1554	ENSBTAG00000031778	ENSBTAT00000027308	23	31554350	31555332	-	HIST1H2BD
23	31500000	31750000	0.129414	0.164968	3136	24.1554	ENSBTAG00000031780	ENSBTAT00000045056	23	31646217	31647227	+	HIST1H2BM
23	31500000	31750000	0.129414	0.164968	3136	24.1554	ENSBTAG00000031785	ENSBTAT00000039714	23	31589471	31602081	+
23	31500000	31750000	0.129414	0.164968	3136	24.1554	ENSBTAG00000033117	ENSBTAT00000047042	23	31530230	31531841	+
23	31500000	31750000	0.129414	0.164968	3136	24.1554	ENSBTAG00000039657	ENSBTAT00000056983	23	31579047	31589230	-	HIST1H2AC
23	31500000	31750000	0.129414	0.164968	3136	24.1554	ENSBTAG00000039812	ENSBTAT00000044998	23	31665562	31667068	+
23	31500000	31750000	0.129414	0.164968	3136	24.1554	ENSBTAG00000040277	ENSBTAT00000052402	23	31534731	31535522	+
23	31500000	31750000	0.129414	0.164968	3136	24.1554	ENSBTAG00000046621	ENSBTAT00000063485	23	31674090	31674743	+	HIST1H1A
23	31500000	31750000	0.129414	0.164968	3136	24.1554	ENSBTAG00000047206	ENSBTAT00000063683	23	31556336	31556992	-	HIST1H1E
23	32000000	32250000	0.130569	0.19107	5046	37.6203	ENSBTAG00000016549	ENSBTAT00000022015	23	32029122	32339087	-	CARMIL1
23	32000000	32250000	0.130569	0.19107	5046	37.6203	ENSBTAG00000019926	ENSBTAT00000026544	23	31951997	32004354	-	SCGN
23	32250000	32500000	0.130603	0.179813	3394	31.7058	ENSBTAG00000003892	ENSBTAT00000005079	23	32463210	32520458	+
23	32250000	32500000	0.130603	0.179813	3394	31.7058	ENSBTAG00000016549	ENSBTAT00000022015	23	32029122	32339087	-	CARMIL1
23	32250000	32500000	0.130603	0.179813	3394	31.7058	ENSBTAG00000038783	ENSBTAT00000057576	23	32293815	32295598	-
23	32500000	32750000	0.150658	0.179906	3590	17.6955	ENSBTAG00000003892	ENSBTAT00000005079	23	32463210	32520458	+
23	32500000	32750000	0.150658	0.179906	3590	17.6955	ENSBTAG00000018165	ENSBTAT00000024178	23	32681207	32763526	+
23	33000000	33250000	0.161879	0.189969	3829	15.9672	ENSBTAG00000004979	ENSBTAT00000006554	23	33038551	33077190	-	MRS2
23	33000000	33250000	0.161879	0.189969	3829	15.9672	ENSBTAG00000004982	ENSBTAT00000006557	23	32984456	33036038	+	GPLD1
23	33000000	33250000	0.161879	0.189969	3829	15.9672	ENSBTAG00000009798	ENSBTAT00000012923	23	33102946	33246914	+	DCDC2
23	33000000	33250000	0.161879	0.189969	3829	15.9672	ENSBTAG00000009798	ENSBTAT00000065337	23	33102946	33246914	+	DCDC2
23	33250000	33500000	0.151497	0.194831	3180	25.0245	ENSBTAG00000009180	ENSBTAT00000012095	23	33268316	33288625	-	NRSN1
24	43250000	43500000	0.115478	0.171316	732	38.94	ENSBTAG00000010542	ENSBTAT00000031033	24	43323645	43488851	-	SPIRE1
24	43250000	43500000	0.115478	0.171316	732	38.94	ENSBTAG00000011250	ENSBTAT00000031029	24	43252927	43271906	-	AFG3L2
24	43250000	43500000	0.115478	0.171316	732	38.94	ENSBTAG00000017983	ENSBTAT00000046981	24	43307449	43311183	+	PRELID3A
24	43250000	43500000	0.115478	0.171316	732	38.94	ENSBTAG00000046337	ENSBTAT00000044261	24	43249500	43250564	+	TUBB6
24	43500000	43750000	0.146368	0.179354	838	20.2542	ENSBTAG00000010547	ENSBTAT00000013946	24	43500036	43515274	-	CEP76
24	43500000	43750000	0.146368	0.179354	838	20.2542	ENSBTAG00000010552	ENSBTAT00000013953	24	43515583	43525527	+	PSMG2
24	43500000	43750000	0.146368	0.179354	838	20.2542	ENSBTAG00000010563	ENSBTAT00000013969	24	43539648	43607714	-	PTPN2
24	43500000	43750000	0.146368	0.179354	838	20.2542	ENSBTAG00000010792	ENSBTAT00000049050	24	43639269	43659101	+	SEH1L
24	43500000	43750000	0.146368	0.179354	838	20.2542	ENSBTAG00000013380	ENSBTAT00000017803	24	43678513	43734442	+	CEP192
24	43750000	44000000	0.199578	0.248049	1177	21.6568	ENSBTAG00000009139	ENSBTAT00000012044	24	43861727	43919241	+	LDLRAD4
24	43750000	44000000	0.199578	0.248049	1177	21.6568	ENSBTAG00000009141	ENSBTAT00000012046	24	43927644	43941907	-	FAM210A
24	43750000	44000000	0.199578	0.248049	1177	21.6568	ENSBTAG00000009142	ENSBTAT00000012047	24	43942058	43967106	+	RNMT
24	43750000	44000000	0.199578	0.248049	1177	21.6568	ENSBTAG00000009143	ENSBTAT00000012049	24	43983880	43984857	+	MC5R
24	56250000	56500000	0.191112	0.313676	1772	48.5609	ENSBTAG00000004005	ENSBTAT00000005230	24	56467338	56817379	+	WDR7
24	56250000	56500000	0.191112	0.313676	1772	48.5609	ENSBTAG00000015731	ENSBTAT00000020880	24	56404067	56446678	-	TXNL1
25	21000000	21250000	0.179447	0.214177	1847	17.6464	ENSBTAG00000010163	ENSBTAT00000013412	25	21080469	21108140	+	SCNN1G
25	21000000	21250000	0.179447	0.214177	1847	17.6464	ENSBTAG00000011744	ENSBTAT00000015592	25	20952034	21028465	-	USP31
25	23000000	23250000	0.161414	0.228601	2693	34.4533	ENSBTAG00000011162	ENSBTAT00000014826	25	23091497	23104117	-	ZKSCAN2
25	23000000	23250000	0.161414	0.228601	2693	34.4533	ENSBTAG00000013169	ENSBTAT00000037425	25	22964774	23034012	+	LCMT1
25	23000000	23250000	0.161414	0.228601	2693	34.4533	ENSBTAG00000020184	ENSBTAT00000026884	25	23069274	23079432	+	AQP8
26	15000000	15250000	0.175314	0.207457	1823	16.7947	ENSBTAG00000000445	ENSBTAT00000000569	26	14956031	15009228	+	PDE6C
26	15000000	15250000	0.175314	0.207457	1823	16.7947	ENSBTAG00000000447	ENSBTAT00000000570	26	15012962	15070687	-	FRA10AC1
26	15000000	15250000	0.175314	0.207457	1823	16.7947	ENSBTAG00000005106	ENSBTAT00000006728	26	15126483	15134920	+
26	15000000	15250000	0.175314	0.207457	1823	16.7947	ENSBTAG00000010105	ENSBTAT00000048596	26	15233565	15256879	+
26	15000000	15250000	0.175314	0.207457	1823	16.7947	ENSBTAG00000048118	ENSBTAT00000048600	26	15096001	15117197	-
26	15750000	16000000	0.179424	0.246296	1163	31.4161	ENSBTAG00000005979	ENSBTAT00000007848	26	15857421	15897465	+	HELLS
26	15750000	16000000	0.179424	0.246296	1163	31.4161	ENSBTAG00000009693	ENSBTAT00000012783	26	15754511	15850136	+	TBC1D12
26	15750000	16000000	0.179424	0.246296	1163	31.4161	ENSBTAG00000037559	ENSBTAT00000040300	26	15931985	15973325	+	CYP2C18
26	18750000	19000000	0.174596	0.210279	2080	18.5425	ENSBTAG00000008100	ENSBTAT00000010654	26	18858709	18871716	+	GOLGA7B
26	18750000	19000000	0.174596	0.210279	2080	18.5425	ENSBTAG00000008102	ENSBTAT00000010659	26	18869719	19013761	-	CRTAC1
26	18750000	19000000	0.174596	0.210279	2080	18.5425	ENSBTAG00000018564	ENSBTAT00000024705	26	18753615	18776150	+	ZFYVE27
26	18750000	19000000	0.174596	0.210279	2080	18.5425	ENSBTAG00000018566	ENSBTAT00000024709	26	18782564	18787376	-	SFRP5
26	20500000	20750000	0.180026	0.218333	2095	19.2322	ENSBTAG00000002971	ENSBTAT00000003869	26	20550908	20583501	+	CUTC
26	20500000	20750000	0.180026	0.218333	2095	19.2322	ENSBTAG00000008936	ENSBTAT00000047274	26	20613538	20684065	+	ABCC2
26	20500000	20750000	0.180026	0.218333	2095	19.2322	ENSBTAG00000008939	ENSBTAT00000011772	26	20694707	20777487	-	DNMBP
26	20500000	20750000	0.180026	0.218333	2095	19.2322	ENSBTAG00000023629	ENSBTAT00000032324	26	20527171	20527751	+
26	20500000	20750000	0.180026	0.218333	2095	19.2322	ENSBTAG00000045703	ENSBTAT00000064176	26	20533690	20550733	-	COX15
26	20500000	20750000	0.180026	0.218333	2095	19.2322	ENSBTAG00000047077	ENSBTAT00000062934	26	20494069	20524328	+	ENTPD7
26	20750000	21000000	0.167163	0.214137	1627	24.6386	ENSBTAG00000007588	ENSBTAT00000050461	26	20921806	20963567	-	ERLIN1
26	20750000	21000000	0.167163	0.214137	1627	24.6386	ENSBTAG00000007588	ENSBTAT00000064463	26	20921806	20963567	-	ERLIN1
26	20750000	21000000	0.167163	0.214137	1627	24.6386	ENSBTAG00000007591	ENSBTAT00000009985	26	20966010	21008277	-	CHUK
26	20750000	21000000	0.167163	0.214137	1627	24.6386	ENSBTAG00000008939	ENSBTAT00000011772	26	20694707	20777487	-	DNMBP
26	20750000	21000000	0.167163	0.214137	1627	24.6386	ENSBTAG00000023939	ENSBTAT00000032930	26	20885731	20913649	-
26	20750000	21000000	0.167163	0.214137	1627	24.6386	ENSBTAG00000023941	ENSBTAT00000032932	26	20829327	20862859	-	CPN1
26	27750000	28000000	0.162639	0.224726	2886	32.056	ENSBTAG00000007948	ENSBTAT00000010453	26	27810198	28389391	-	SORCS1
26	28250000	28500000	0.157745	0.200927	3258	24.0789	ENSBTAG00000007948	ENSBTAT00000010453	26	27810198	28389391	-	SORCS1
26	38500000	38750000	0.11246	0.148119	762	27.3688	ENSBTAG00000007460	ENSBTAT00000009814	26	38617113	38657253	-	RAB11FIP2
26	39000000	39250000	0.157017	0.192069	1995	20.0819	ENSBTAG00000047842	ENSBTAT00000065752	26	39219423	39220535	-	PRLHR
26	47250000	47500000	0.147916	0.184937	2344	22.2443	ENSBTAG00000031890	ENSBTAT00000032730	26	46791127	47295654	+	DOCK1
28	5500000	5750000	0.185335	0.217819	3003	16.115	ENSBTAG00000012566	ENSBTAT00000016680	28	5711873	5714658	+	MAP10
29	0	250000	0.0643854	0.124449	792	63.6152	ENSBTAG00000005930	ENSBTAT00000007786	29	80023	84473	+
