# Supplementary material for: Sequencing the mosaic genome of Brahman cattle identifies historic and recent introgression including polled
Source: Sci Rep. 2018 Dec 10;8:17761. doi: 10.1038/s41598-018-35698-5 (PMC6288114; doi:10.1038/s41598-018-35698-5)
Supplement: Supplementary file 4 — Supplementary_Table_S3 [file 41598_2018_35698_MOESM4_ESM.xlsx]

## Sheet: FixedSNP
Supplementary Table S3 - Full list of SNP that are fixed for the alternative allele and segregating in Brahmans with annotation information.
Chromosome	SNP Location	Ref allele	Alternative allele	Annotation
1	55565	A	G	intergenic_variant
1	78610	T	C	downstream_gene_variant
1	525223	C	T	intergenic_variant
1	629598	C	T	intergenic_variant
1	1039983	G	T	intron_variant
1	1113880	G	T	has_overlapping_deletion
1	1199873	T	A	intron_variant
1	1199879	A	G	intron_variant
1	2346549	C	A	intron_variant
1	2587482	T	C	intergenic_variant
1	2814391	T	A	intron_variant
1	2875601	T	C	intron_variant
1	2952311	A	C	intergenic_variant
1	3015308	G	C	intergenic_variant
1	3045582	A	G	intergenic_variant
1	3045593	T	C	intergenic_variant
1	3045611	T	A	intergenic_variant
1	3045621	A	G	intergenic_variant
1	3045626	T	G	intergenic_variant
1	3253705	G	T	intergenic_variant
1	3485690	G	T	intron_variant
1	3632060	G	A	intron_variant
1	3758816	C	G	intergenic_variant
1	4050767	T	G	intergenic_variant
1	4296197	T	C	intergenic_variant
1	4656523	C	T	intergenic_variant
1	5730884	G	A	intergenic_variant
1	5982227	T	C	intergenic_variant
1	6201279	A	C	intergenic_variant
1	6256350	A	G	intergenic_variant
1	6256355	G	A	intergenic_variant
1	6369867	T	A	intron_variant
1	6388372	T	G	intron_variant
1	6521350	A	G	splice_region_variant
1	6556725	A	C	intron_variant
1	7123702	G	A	intergenic_variant
1	7123735	G	T	intergenic_variant
1	7325563	G	C	intergenic_variant
1	7397307	C	G	intergenic_variant
1	7441025	T	G	intergenic_variant
1	7604164	T	C	intergenic_variant
1	7606956	A	G	intergenic_variant
1	7976131	T	C	intergenic_variant
1	8369209	G	T	intergenic_variant
1	8747923	C	T	intergenic_variant
1	8789751	T	A	intergenic_variant
1	8853913	C	A	intron_variant
1	8917233	T	A	intergenic_variant
1	9084133	C	G	intergenic_variant
1	9313545	C	T	intergenic_variant
1	10068560	G	C	intron_variant
1	10240454	A	T	intergenic_variant
1	10773051	A	T	intergenic_variant
1	10812678	A	G	intergenic_variant
1	11140341	G	C	intergenic_variant
1	11610882	C	A	intergenic_variant
1	11905819	G	A	intergenic_variant
1	11966880	A	T	intergenic_variant
1	11975230	T	G	intergenic_variant
1	12506789	G	T	intergenic_variant
1	12542065	A	G	intergenic_variant
1	13415946	T	C	intergenic_variant
1	13921577	A	C	intergenic_variant
1	13970134	T	G	intergenic_variant
1	13970157	T	G	intergenic_variant
1	13970166	C	A	intergenic_variant
1	14513851	A	G	intergenic_variant
1	14515782	A	G	intergenic_variant
1	15178318	A	T	intergenic_variant
1	15178365	A	C	intergenic_variant
1	15273077	C	A	intergenic_variant
1	15294974	T	A	intergenic_variant
1	15341083	T	C	intergenic_variant
1	15418951	C	G	intergenic_variant
1	16111041	T	G	intergenic_variant
1	16329869	T	A	intergenic_variant
1	16469618	T	G	intergenic_variant
1	16534260	T	C	intergenic_variant
1	16749715	C	G	intergenic_variant
1	16798650	C	T	intergenic_variant
1	17365252	G	C	intergenic_variant
1	17602068	A	C	downstream_gene_variant
1	17608386	G	T	intergenic_variant
1	17791765	C	A	intergenic_variant
1	17791959	T	C	intergenic_variant
1	18252700	T	C	intergenic_variant
1	18369670	T	A	intergenic_variant
1	20186175	T	C	intergenic_variant
1	20186179	T	C	intergenic_variant
1	20205530	G	A	intergenic_variant
1	20402394	A	G	intergenic_variant
1	20417523	G	T	intergenic_variant
1	20693666	T	A	intron_variant
1	21031367	A	G	intergenic_variant
1	21057186	C	T	intergenic_variant
1	21350587	C	T	intergenic_variant
1	22288388	C	T	upstream_gene_variant
1	22339489	G	A	intergenic_variant
1	22339498	A	C	intergenic_variant
1	22534325	T	G	intergenic_variant
1	22675508	C	A	intergenic_variant
1	23039681	T	G	intergenic_variant
1	23039754	T	C	intergenic_variant
1	23223424	G	A	intergenic_variant
1	23466686	G	A	intergenic_variant
1	23519476	G	A	intergenic_variant
1	23548672	A	T	intergenic_variant
1	23603905	T	A	intergenic_variant
1	23712309	C	T	intergenic_variant
1	23712322	G	A	intergenic_variant
1	23717211	G	A	intergenic_variant
1	23717279	C	G	intergenic_variant
1	23772370	G	A	downstream_gene_variant
1	23811063	C	G	intergenic_variant
1	23859127	C	A	intergenic_variant
1	23925203	G	A	intergenic_variant
1	24172505	C	T	intergenic_variant
1	24426948	A	G	intron_variant
1	24436291	T	G	intron_variant
1	24436321	T	G	intron_variant
1	24513394	C	T	intron_variant
1	24670092	T	G	downstream_gene_variant
1	24670141	C	G	downstream_gene_variant
1	26650818	G	A	intergenic_variant
1	26931859	T	G	intergenic_variant
1	27140975	T	G	intergenic_variant
1	27297846	C	G	intergenic_variant
1	27402806	T	A	intergenic_variant
1	27630029	C	T	intergenic_variant
1	27731573	G	T	intergenic_variant
1	27731625	T	C	intergenic_variant
1	27781961	C	A	intergenic_variant
1	27782042	G	A	intergenic_variant
1	28008864	C	T	intergenic_variant
1	28008971	G	T	intergenic_variant
1	28130453	G	C	intergenic_variant
1	29610603	G	A	intergenic_variant
1	29612702	C	A	intergenic_variant
1	29736161	G	A	intergenic_variant
1	29736307	A	T	intergenic_variant
1	29736316	C	T	intergenic_variant
1	29736421	G	A	intergenic_variant
1	29968534	A	T	intergenic_variant
1	30000092	A	C	intergenic_variant
1	30029181	C	A	intergenic_variant
1	30152848	C	A	intergenic_variant
1	30531157	T	G	intergenic_variant
1	30531186	T	C	intergenic_variant
1	30531228	A	C	intergenic_variant
1	30531241	A	G	intergenic_variant
1	30531320	T	G	intergenic_variant
1	30531336	T	A	intergenic_variant
1	30603153	C	T	intergenic_variant
1	30603171	C	T	intergenic_variant
1	30619127	A	G	intergenic_variant
1	30646861	T	C	intergenic_variant
1	30803005	C	G	intergenic_variant
1	30866731	C	T	intergenic_variant
1	31099632	G	T	intergenic_variant
1	31145349	T	A	intergenic_variant
1	31145359	A	C	intergenic_variant
1	31288829	G	A	intergenic_variant
1	31844922	G	T	intergenic_variant
1	31985558	G	T	intergenic_variant
1	32497979	G	C	intergenic_variant
1	32499535	C	A	intergenic_variant
1	32499648	G	A	intergenic_variant
1	32830887	T	G	intergenic_variant
1	32999201	A	G	intergenic_variant
1	33298268	T	C	intron_variant
1	33298395	T	C	intron_variant
1	33298426	T	C	intron_variant
1	33302385	C	T	intron_variant
1	33447343	A	T	intron_variant
1	33536863	T	G	intron_variant
1	34027877	A	G	intergenic_variant
1	34028003	C	T	intergenic_variant
1	34927081	G	A	intergenic_variant
1	34996011	C	A	intron_variant
1	35234220	T	C	intergenic_variant
1	35300613	C	A	intergenic_variant
1	35762926	G	C	downstream_gene_variant
1	35988264	T	A	intergenic_variant
1	36643348	G	T	intergenic_variant
1	36980739	T	G	intron_variant
1	37123970	T	A	downstream_gene_variant
1	37329320	G	C	intergenic_variant
1	37434925	G	T	intergenic_variant
1	37442128	C	T	intergenic_variant
1	37463464	T	G	intergenic_variant
1	37753425	A	G	intergenic_variant
1	37849421	G	A	intron_variant
1	37929939	T	G	intron_variant
1	38262285	T	G	intergenic_variant
1	38262380	G	A	intergenic_variant
1	38673697	G	A	intergenic_variant
1	39223625	G	A	intergenic_variant
1	39382927	T	A	intergenic_variant
1	39397296	A	C	intergenic_variant
1	39554624	G	T	intergenic_variant
1	39589077	C	T	intergenic_variant
1	40600811	G	T	intergenic_variant
1	40600856	G	A	intergenic_variant
1	41495219	G	A	intron_variant
1	41791630	G	C	intron_variant
1	41804103	C	G	intron_variant
1	42154272	G	T	intergenic_variant
1	42254249	T	A	intergenic_variant
1	42711051	G	T	intron_variant
1	42938744	T	A	intergenic_variant
1	43347193	A	G	intergenic_variant
1	43487016	G	T	intergenic_variant
1	43487207	A	C	intergenic_variant
1	44106032	T	A	intron_variant
1	44397020	G	C	intron_variant
1	44397024	A	G	intron_variant
1	44655475	T	C	intron_variant
1	44655485	T	A	intron_variant
1	44721497	C	G	intergenic_variant
1	45008752	C	T	intergenic_variant
1	45325776	G	T	intron_variant
1	45325793	G	A	intron_variant
1	45441765	T	G	intron_variant
1	45566307	T	A	intron_variant
1	46146013	T	A	intron_variant
1	46146086	T	A	intron_variant
1	46157992	G	A	intron_variant
1	46579712	A	T	intergenic_variant
1	46720362	A	G	intergenic_variant
1	47006387	A	T	upstream_gene_variant
1	47075323	G	A	intergenic_variant
1	47198575	C	G	intergenic_variant
1	48128097	T	C	intergenic_variant
1	49754415	G	T	intergenic_variant
1	49979024	A	T	intergenic_variant
1	50416158	A	C	intron_variant
1	50587857	G	A	intergenic_variant
1	50812781	C	G	intron_variant
1	50812785	C	T	intron_variant
1	50944906	G	A	intergenic_variant
1	51098505	C	T	intergenic_variant
1	51557632	A	T	intergenic_variant
1	51665990	G	C	intergenic_variant
1	51834156	T	G	intergenic_variant
1	51870150	A	T	intergenic_variant
1	52172914	A	C	intergenic_variant
1	52226196	G	T	intergenic_variant
1	52226299	T	C	intergenic_variant
1	53062214	T	C	intergenic_variant
1	53467245	T	G	intergenic_variant
1	54314004	T	G	intergenic_variant
1	55486400	G	C	intergenic_variant
1	55769743	G	A	intergenic_variant
1	56308247	A	C	intergenic_variant
1	56332251	A	C	intergenic_variant
1	56332267	T	C	intergenic_variant
1	56332273	G	C	intergenic_variant
1	56332286	C	T	intergenic_variant
1	56843393	A	T	upstream_gene_variant
1	56843447	A	C	upstream_gene_variant
1	56843457	A	T	upstream_gene_variant
1	56843470	C	T	upstream_gene_variant
1	57204852	G	A	intergenic_variant
1	57253991	G	T	intron_variant
1	58085599	T	A	3_prime_UTR_variant
1	58089694	C	A	intron_variant
1	58089773	G	C	intron_variant
1	58384688	A	G	intergenic_variant
1	58525032	A	G	intron_variant
1	58572507	A	C	intron_variant
1	58764038	A	C	intron_variant
1	58818050	A	G	intergenic_variant
1	58856895	C	A	intron_variant
1	59238649	T	A	upstream_gene_variant
1	59267364	A	C	intergenic_variant
1	59382398	T	A	intron_variant
1	59468645	A	C	intron_variant
1	59468652	G	C	intron_variant
1	59468670	A	T	intron_variant
1	59738089	A	C	intergenic_variant
1	60101955	G	A	intergenic_variant
1	60102018	G	T	intergenic_variant
1	60102086	G	A	intergenic_variant
1	60322202	T	C	intergenic_variant
1	60614759	C	A	intergenic_variant
1	60653244	A	T	intergenic_variant
1	61110044	G	T	intergenic_variant
1	61212525	T	G	intergenic_variant
1	61461611	T	A	intergenic_variant
1	61533032	C	A	intergenic_variant
1	62628613	G	A	intergenic_variant
1	62839400	T	C	intergenic_variant
1	62839415	T	C	intergenic_variant
1	63023547	G	A	intergenic_variant
1	64894633	C	G	downstream_gene_variant
1	64987475	T	C	has_overlapping_deletion
1	65370764	A	G	intron_variant
1	65572033	T	C	intron_variant
1	65638287	A	G	intergenic_variant
1	66033782	T	G	intron_variant
1	66092001	G	T	intergenic_variant
1	66437797	G	A	intron_variant
1	66637707	G	A	splice_region_variant
1	67014136	G	T	downstream_gene_variant
1	67462839	A	T	intergenic_variant
1	68226889	A	C	intron_variant
1	68686596	A	G	intergenic_variant
1	69296514	T	A
1	69296522	G	C	intron_variant
1	69907222	A	T	intergenic_variant
1	70370574	G	T	intron_variant
1	70455648	T	G	intergenic_variant
1	70767837	G	A	intron_variant
1	70767996	C	A	intron_variant
1	70768027	A	C	intron_variant
1	71176233	T	C	intergenic_variant
1	71710501	G	A	missense_variant
1	71734637	G	A	intergenic_variant
1	71851967	A	G	intron_variant
1	71854977	G	T	intron_variant
1	71862128	G	A	upstream_gene_variant
1	71885233	A	C	intron_variant
1	71885265	C	A	intron_variant
1	71885299	C	A	intron_variant
1	71885324	T	A	intron_variant
1	71988352	A	T	intron_variant
1	72494463	T	C	intergenic_variant
1	72503697	T	G	intergenic_variant
1	72503769	T	C	intergenic_variant
1	73270564	G	C	has_overlapping_deletion
1	73675632	T	G	upstream_gene_variant
1	75253811	A	C	intergenic_variant
1	75778724	T	G	intron_variant
1	75907607	T	A	intergenic_variant
1	76001078	G	T	intergenic_variant
1	76005224	A	C	intergenic_variant
1	76005290	C	A	intergenic_variant
1	76265491	A	T	intergenic_variant
1	76373676	G	A	intergenic_variant
1	76624602	C	G	upstream_gene_variant
1	77062446	A	C	intergenic_variant
1	77062452	G	T	intergenic_variant
1	77288380	A	T	intron_variant
1	77298655	C	T	intron_variant
1	77405864	A	G	intergenic_variant
1	77707793	A	C	intergenic_variant
1	77888551	T	A	intron_variant
1	78079590	G	A	intron_variant
1	78485749	C	T	intergenic_variant
1	78712656	A	C	intron_variant
1	79016618	C	A	intergenic_variant
1	80863593	G	C	intergenic_variant
1	81333313	T	C	intergenic_variant
1	81335809	C	A	intergenic_variant
1	81354987	A	C	intergenic_variant
1	81962072	T	C	intergenic_variant
1	82778862	A	C	missense_variant
1	82943465	C	A	intron_variant
1	83905931	T	A	intron_variant
1	83905933	T	A	intron_variant
1	83905971	G	T	intron_variant
1	84251326	A	C	downstream_gene_variant
1	84661419	T	C	intron_variant
1	84684987	C	A	intron_variant
1	84903311	G	A	intergenic_variant
1	84976877	A	C	intergenic_variant
1	85850309	C	T	intergenic_variant
1	85862514	T	C	intergenic_variant
1	86023963	A	C	intergenic_variant
1	86124931	C	A	intergenic_variant
1	86150568	G	C	intergenic_variant
1	86245465	G	A	intergenic_variant
1	86709762	C	G	intron_variant
1	87405637	G	C	intergenic_variant
1	88324821	T	G	intron_variant
1	88429270	G	A	intergenic_variant
1	88813386	G	A	intron_variant
1	88913862	G	T	intergenic_variant
1	88963997	A	G	intergenic_variant
1	89035844	C	A	intergenic_variant
1	89036064	T	G	intergenic_variant
1	89101784	T	G	intergenic_variant
1	89101788	G	T	intergenic_variant
1	89254716	C	A	intergenic_variant
1	89693863	T	C	intergenic_variant
1	90537087	T	A	intron_variant
1	90844528	T	G	intergenic_variant
1	91271414	T	C	intergenic_variant
1	91331700	C	G	intergenic_variant
1	91331779	T	A	intergenic_variant
1	91841064	G	T	intergenic_variant
1	92069416	G	A	intergenic_variant
1	92177828	A	G	intergenic_variant
1	92177875	A	G	intergenic_variant
1	92181637	T	G	intergenic_variant
1	92314542	C	A	intergenic_variant
1	92514021	C	G	intergenic_variant
1	93825754	A	C	intergenic_variant
1	93833341	T	C	intergenic_variant
1	93833389	G	A	intergenic_variant
1	94071453	T	G	intergenic_variant
1	94210953	T	A	intergenic_variant
1	94404625	A	G	intergenic_variant
1	94497607	G	C	intergenic_variant
1	94616937	A	G	intergenic_variant
1	94678269	C	T	intergenic_variant
1	95281528	A	G	intron_variant
1	95281591	A	G	intron_variant
1	96147919	T	G	intron_variant
1	96888405	A	T	intron_variant
1	96959021	A	T	intron_variant
1	97631509	T	C	intergenic_variant
1	97636458	A	G	intergenic_variant
1	98287104	T	G	intergenic_variant
1	98584694	A	G	intergenic_variant
1	98584721	T	A	intergenic_variant
1	98584743	G	A	intergenic_variant
1	98972524	T	G	intergenic_variant
1	99501150	A	T	intergenic_variant
1	99504392	C	A	intergenic_variant
1	100026849	G	C	intergenic_variant
1	100034048	C	A	intergenic_variant
1	100289805	G	A	intergenic_variant
1	100649980	T	G	intron_variant
1	101808693	T	A	intergenic_variant
1	101986506	T	G	intergenic_variant
1	101986532	T	A	intergenic_variant
1	102391620	T	C	intron_variant
1	102584079	G	A	intergenic_variant
1	102644293	C	T	intergenic_variant
1	102644297	A	T	intergenic_variant
1	102880933	C	G	intergenic_variant
1	102881026	A	G	intergenic_variant
1	102881035	G	A	intergenic_variant
1	102881106	T	G	intergenic_variant
1	102976954	G	T	intergenic_variant
1	103208861	A	C	downstream_gene_variant
1	103208893	A	T	downstream_gene_variant
1	103208904	A	T	downstream_gene_variant
1	103209020	T	C	downstream_gene_variant
1	103209090	G	C	downstream_gene_variant
1	103209095	T	C	downstream_gene_variant
1	103209129	T	C	downstream_gene_variant
1	103220168	C	T	intergenic_variant
1	103359527	G	T	intergenic_variant
1	103362554	T	C	intergenic_variant
1	103430427	T	G	intergenic_variant
1	103509442	G	A	intergenic_variant
1	103596670	C	G	intergenic_variant
1	103689389	A	G	intergenic_variant
1	103904749	T	A	intergenic_variant
1	103906381	A	T	intergenic_variant
1	104130357	G	T	intergenic_variant
1	104399456	T	A	intergenic_variant
1	104731634	T	G	intergenic_variant
1	105006120	T	A	intergenic_variant
1	105070421	T	A	intergenic_variant
1	105070433	A	C	intergenic_variant
1	105070483	A	T	intergenic_variant
1	105070555	A	C	intergenic_variant
1	105082067	C	A	intergenic_variant
1	105331184	G	T	intergenic_variant
1	105721651	C	T	intergenic_variant
1	106189826	A	C	intergenic_variant
1	106331431	A	C	intergenic_variant
1	106331502	A	C	intergenic_variant
1	107062881	A	T	intergenic_variant
1	107062906	A	C	intergenic_variant
1	107972990	C	A	intron_variant
1	108070875	C	A	intergenic_variant
1	108375657	G	T	intergenic_variant
1	108376601	T	C	intergenic_variant
1	108376949	T	G	intergenic_variant
1	108442565	A	G	intron_variant
1	108461669	T	G	intergenic_variant
1	108471713	T	G	intergenic_variant
1	108472211	T	G	intergenic_variant
1	110111940	G	T	intron_variant
1	110157244	T	A	intron_variant
1	110255882	C	T	intron_variant
1	111145646	G	A	intron_variant
1	111667190	T	A	intergenic_variant
1	112126117	G	A	intron_variant
1	113218185	T	C	intergenic_variant
1	113559738	A	T	intergenic_variant
1	113864676	A	C	intergenic_variant
1	114327687	C	A	intron_variant
1	114327721	T	A	intron_variant
1	114327737	C	A	intron_variant
1	114327838	C	A	intron_variant
1	114327901	T	A	intron_variant
1	115266890	T	A	intergenic_variant
1	115316765	T	A	intergenic_variant
1	115316885	C	A	intergenic_variant
1	115581875	G	T	intergenic_variant
1	115581918	G	T	intergenic_variant
1	115587182	G	A	intergenic_variant
1	115587216	G	A	intergenic_variant
1	115587255	T	A	intergenic_variant
1	115587338	G	C	intergenic_variant
1	115587395	T	A	intergenic_variant
1	115587575	G	A	intergenic_variant
1	115587660	T	G	intergenic_variant
1	116040116	C	G	intergenic_variant
1	116253085	C	T	intron_variant
1	116329544	T	C	intron_variant
1	116502310	C	A	intergenic_variant
1	116669927	G	C	intergenic_variant
1	117022759	G	A	intergenic_variant
1	117191716	C	A	intergenic_variant
1	117212193	G	T	intergenic_variant
1	117229042	G	T	intergenic_variant
1	117270782	G	T	intergenic_variant
1	117450723	A	C	has_overlapping_deletion
1	117683629	A	C	intron_variant
1	117744326	G	T	intron_variant
1	117763109	T	C	intron_variant
1	118170411	C	A	intergenic_variant
1	118558314	T	G	intergenic_variant
1	119214900	T	A	intron_variant
1	119295141	T	G	upstream_gene_variant
1	119574703	T	G	intron_variant
1	119622816	A	T	intron_variant
1	119622942	T	C	intron_variant
1	119771634	G	A	intergenic_variant
1	119945948	A	C	intron_variant
1	119946003	A	T	intron_variant
1	120383103	G	A	intergenic_variant
1	121022954	C	T	intergenic_variant
1	121154547	G	A	intergenic_variant
1	121440352	C	T	intergenic_variant
1	121440424	C	G	intergenic_variant
1	121521403	T	A	intergenic_variant
1	121618690	C	A	intergenic_variant
1	122315295	A	C	intergenic_variant
1	122417603	T	G	intergenic_variant
1	122431051	T	C
1	122476874	A	C	intergenic_variant
1	122633023	T	A	intergenic_variant
1	123476322	G	C	intergenic_variant
1	123739667	C	A	intergenic_variant
1	123791439	C	G	intergenic_variant
1	123872722	C	A	intergenic_variant
1	123928940	A	T	intergenic_variant
1	124114247	G	C	intergenic_variant
1	124314714	C	A	intergenic_variant
1	124356083	A	C	intergenic_variant
1	124539617	T	A	intergenic_variant
1	124849840	G	T	intergenic_variant
1	125093228	G	T	intergenic_variant
1	125227249	G	C	intergenic_variant
1	125551313	G	T	intergenic_variant
1	126001958	A	C	intergenic_variant
1	126310868	T	C	intron_variant
1	126527587	G	A	intron_variant
1	126610454	T	C	intron_variant
1	126975237	G	A	intron_variant
1	127086194	T	G	intergenic_variant
1	127099440	A	G	intergenic_variant
1	127101318	G	T	intergenic_variant
1	127257294	G	A	3_prime_UTR_variant
1	127632257	C	A	intron_variant
1	127649788	G	T	intron_variant
1	127967622	T	G	intron_variant
1	128308399	C	T	intergenic_variant
1	128308438	T	C	intergenic_variant
1	128516722	A	G	intergenic_variant
1	129031762	A	T	intron_variant
1	129123837	A	G	intergenic_variant
1	129126099	T	C	intergenic_variant
1	129324951	G	C	intergenic_variant
1	129325072	A	T	intergenic_variant
1	129325129	G	A	intergenic_variant
1	129327080	C	G	intergenic_variant
1	129331712	T	C	intergenic_variant
1	129406320	A	T	intron_variant
1	129406324	G	T	intron_variant
1	129444588	T	G	intron_variant
1	130206857	T	C	intergenic_variant
1	130207185	T	C	intergenic_variant
1	130413405	T	C	upstream_gene_variant
1	130429796	C	A	intergenic_variant
1	130518211	G	T	downstream_gene_variant
1	130653178	C	G	intron_variant
1	130653324	A	C	intron_variant
1	130942887	T	C	intergenic_variant
1	131110306	T	G	intergenic_variant
1	131354353	A	T	intergenic_variant
1	131354357	G	C	intergenic_variant
1	132099658	T	G	upstream_gene_variant
1	132137593	G	T	intergenic_variant
1	132318112	G	C	intergenic_variant
1	132320287	T	G	intergenic_variant
1	132338302	T	C	intergenic_variant
1	132338310	G	C	intergenic_variant
1	132338328	T	G	intergenic_variant
1	132853606	A	C	intergenic_variant
1	132864992	A	C	intergenic_variant
1	132876291	A	T	intergenic_variant
1	132886314	C	T	intergenic_variant
1	133007778	T	C	intergenic_variant
1	133299243	T	A	intron_variant
1	133320200	A	C	intron_variant
1	133526708	A	C	intergenic_variant
1	133923825	C	T	intron_variant
1	134589827	G	T	intergenic_variant
1	134590205	C	G	intergenic_variant
1	134846584	T	A	intergenic_variant
1	135486451	G	A	intron_variant
1	135498891	G	A	intron_variant
1	136183039	T	C	intergenic_variant
1	136269514	G	T	has_overlapping_deletion
1	136937863	G	A	intergenic_variant
1	137178180	G	C	intergenic_variant
1	137294508	A	G	intergenic_variant
1	137294512	A	G	intergenic_variant
1	137622544	G	A	intergenic_variant
1	137645628	C	T	intergenic_variant
1	137794617	T	A	intergenic_variant
1	138418093	G	A	intergenic_variant
1	138675299	C	T	intron_variant
1	138829915	C	G	intergenic_variant
1	139272659	C	A	intergenic_variant
1	139287117	G	T	intergenic_variant
1	139738924	C	G	intron_variant
1	139761385	A	C	intron_variant
1	139876755	T	A	upstream_gene_variant
1	139876888	A	C	upstream_gene_variant
1	139876903	G	A	upstream_gene_variant
1	140067884	T	G	intron_variant
1	140183750	G	T	intron_variant
1	140510127	G	C	intron_variant
1	140510164	T	C	intron_variant
1	140856954	G	T	intron_variant
1	141408438	T	G	intergenic_variant
1	141703763	G	T	intron_variant
1	142425087	T	C	intergenic_variant
1	142425214	T	A	intergenic_variant
1	142473533	T	G	intergenic_variant
1	142496180	T	G	upstream_gene_variant
1	143496136	G	T	intergenic_variant
1	143767838	C	A	intergenic_variant
1	143801060	G	T	intergenic_variant
1	143921536	A	G	intergenic_variant
1	144908443	T	G	intergenic_variant
1	145106951	T	G	intron_variant
1	145250152	A	C	intergenic_variant
1	145748409	T	C	upstream_gene_variant
1	146106900	T	G	intergenic_variant
1	146208597	T	G	synonymous_variant
1	146302245	T	C	intergenic_variant
1	146303009	A	C	intergenic_variant
1	146885009	A	C	intergenic_variant
1	146887837	G	A	intergenic_variant
1	146946013	T	G	intergenic_variant
1	147058308	T	C	missense_variant
1	147058366	T	G	missense_variant
1	147058406	T	C	missense_variant
1	147903991	A	G	intron_variant
1	147942560	G	T	intron_variant
1	147942596	A	C	intron_variant
1	148724316	C	T	intron_variant
1	149085243	A	T	intergenic_variant
1	149310483	C	T	intergenic_variant
1	149323644	C	G	intergenic_variant
1	149482613	C	T	intergenic_variant
1	149749682	A	G	intergenic_variant
1	149933883	T	A	intergenic_variant
1	149933900	G	A	intergenic_variant
1	150351630	G	C	downstream_gene_variant
1	150526145	T	A	intergenic_variant
1	150723846	T	A	intron_variant
1	150885686	A	C	intron_variant
1	150964628	C	A	intron_variant
1	151268024	T	C	intergenic_variant
1	151284655	T	G	intergenic_variant
1	151534626	G	C	intergenic_variant
1	151534796	G	A	intergenic_variant
1	151534838	G	A	intergenic_variant
1	151732361	A	G	intergenic_variant
1	151870791	T	G	intergenic_variant
1	151993199	C	T	intergenic_variant
1	152776668	C	T	intergenic_variant
1	152827135	A	G	intergenic_variant
1	153559636	G	A	intergenic_variant
1	153870353	C	T	intergenic_variant
1	153950332	A	T	intergenic_variant
1	153950385	G	T	intergenic_variant
1	154028250	A	C	intron_variant
1	154103564	A	G	upstream_gene_variant
1	154242023	G	T	intron_variant
1	154469757	G	C	intron_variant
1	154658841	A	C	intergenic_variant
1	154938738	G	C	intron_variant
1	155032613	T	G	intron_variant
1	155058391	T	A	intron_variant
1	155123505	A	C	intron_variant
1	155183098	A	C	intron_variant
1	155183143	A	C	intron_variant
1	155906541	A	C	intron_variant
1	156207682	A	G	intergenic_variant
1	156232372	G	A	intergenic_variant
1	156717053	C	G	intergenic_variant
1	156905384	G	A	intergenic_variant
1	156909563	C	G	intergenic_variant
1	157002196	A	G	intergenic_variant
1	157161049	A	C	intergenic_variant
1	157880910	A	G	intergenic_variant
1	158050098	A	C	intergenic_variant
1	158079898	A	C	intergenic_variant
1	158174005	T	G	intergenic_variant
1	158184088	G	T	intergenic_variant
2	500833	C	A	intron_variant
2	511289	A	C	intron_variant
2	514682	G	T	intron_variant
2	539377	A	C	intron_variant
2	1380195	A	T	intergenic_variant
2	2016647	A	C	intergenic_variant
2	2500898	A	T	intergenic_variant
2	2601173	G	A	intergenic_variant
2	2601236	T	G	intergenic_variant
2	2773878	T	C	intergenic_variant
2	2988855	G	T	intergenic_variant
2	3112231	A	G	intergenic_variant
2	3877165	T	A	intergenic_variant
2	4266423	A	T	intron_variant
2	4718196	G	A	downstream_gene_variant
2	4718451	T	C	downstream_gene_variant
2	4750218	C	T	intergenic_variant
2	5950880	A	T	intron_variant
2	7517703	A	C	intergenic_variant
2	7517715	T	A	intergenic_variant
2	7517748	A	C	intergenic_variant
2	7517758	C	G	intergenic_variant
2	7517770	A	C	intergenic_variant
2	7674598	T	G	intergenic_variant
2	7674620	A	T	intergenic_variant
2	7717804	G	C	intergenic_variant
2	7780663	A	T	downstream_gene_variant
2	7902717	A	G	intron_variant
2	8170268	G	T	intergenic_variant
2	8326481	G	A	intergenic_variant
2	8443280	T	G	intergenic_variant
2	8454278	C	A	intergenic_variant
2	8507845	T	C	intergenic_variant
2	8540540	G	A	intergenic_variant
2	8956870	C	T	intron_variant
2	8983499	G	T	splice_donor_variant
2	9231183	A	G	intergenic_variant
2	9580042	T	G	intron_variant
2	9668886	T	G	intron_variant
2	9876247	G	T	intergenic_variant
2	9876267	C	T	intergenic_variant
2	10011983	T	G	intergenic_variant
2	10199793	C	A	intergenic_variant
2	10678607	G	T	intron_variant
2	10702226	T	G	intron_variant
2	10836597	C	A	intergenic_variant
2	10889238	G	C	intergenic_variant
2	10927746	T	A	intergenic_variant
2	10927752	G	A	intergenic_variant
2	11112015	G	T	intergenic_variant
2	11764676	A	C	intergenic_variant
2	11771977	A	T	intergenic_variant
2	11940885	T	C	intergenic_variant
2	11940891	A	C	intergenic_variant
2	12305067	A	C	intergenic_variant
2	12305103	C	G	intergenic_variant
2	12332483	T	A	intergenic_variant
2	12779173	A	C	intergenic_variant
2	13203819	T	A	intergenic_variant
2	13472579	G	A	intron_variant
2	14198156	T	G	intron_variant
2	14252548	C	A	intron_variant
2	14714175	A	T	intron_variant
2	15041751	G	T	intron_variant
2	15225655	A	T	intergenic_variant
2	15764792	C	A	upstream_gene_variant
2	16194300	C	G	intergenic_variant
2	16368276	G	T	intergenic_variant
2	16806254	C	A	intergenic_variant
2	17229527	G	A	intron_variant
2	17440495	T	G	intron_variant
2	17440502	A	C	intron_variant
2	17502021	G	T	intergenic_variant
2	17525871	G	T	intergenic_variant
2	17525932	T	A	intergenic_variant
2	17685440	C	A	intergenic_variant
2	17760616	A	C	intergenic_variant
2	17980018	C	G	intron_variant
2	18518074	G	T	intron_variant
2	18693829	T	G	intergenic_variant
2	18693896	T	C	intergenic_variant
2	18895735	G	T	intron_variant
2	19597195	A	T	intergenic_variant
2	19823751	C	T	intergenic_variant
2	19964590	T	G	intergenic_variant
2	19964616	T	G	intergenic_variant
2	19964659	A	G	intergenic_variant
2	19964802	G	A	intergenic_variant
2	20151707	T	G	intergenic_variant
2	20842587	T	C	upstream_gene_variant
2	21510867	T	C	intergenic_variant
2	21997283	C	G	intron_variant
2	22421560	C	A	intron_variant
2	22421585	T	A	intron_variant
2	22599575	G	A	intron_variant
2	22712006	T	C	intron_variant
2	22779036	T	G	intergenic_variant
2	23307371	C	A	intergenic_variant
2	23307528	T	G	intergenic_variant
2	24508375	T	A	upstream_gene_variant
2	24966003	G	T	intron_variant
2	25565543	G	A	downstream_gene_variant
2	27363242	T	G	intron_variant
2	27814133	C	T	intergenic_variant
2	27814150	G	A	intergenic_variant
2	27814165	G	C	intergenic_variant
2	27814179	G	A	intergenic_variant
2	27819040	G	T	intergenic_variant
2	27855180	A	C	intergenic_variant
2	29111248	T	C
2	29121268	T	A	intron_variant
2	29121335	A	C	intron_variant
2	29144788	G	T	intergenic_variant
2	29152529	G	T	intergenic_variant
2	29152571	A	C	intergenic_variant
2	30823229	C	A	intergenic_variant
2	31296949	T	G	intergenic_variant
2	31925940	G	A	intergenic_variant
2	33009745	T	C	intergenic_variant
2	33111292	G	T	intergenic_variant
2	33130310	G	C	intergenic_variant
2	33315259	C	T	intergenic_variant
2	33315404	A	C	intergenic_variant
2	33315499	G	C	intergenic_variant
2	33342748	G	A	intergenic_variant
2	33467095	C	A	intergenic_variant
2	33585856	T	G	intergenic_variant
2	33585889	G	A	intergenic_variant
2	33807471	A	G	intergenic_variant
2	34457757	C	A	intergenic_variant
2	34625601	G	T	intron_variant
2	34625631	G	T	intron_variant
2	34630312	G	A	intron_variant
2	35205224	T	A	intergenic_variant
2	35487946	A	G	intergenic_variant
2	35605973	C	T	intergenic_variant
2	35832430	T	A	intergenic_variant
2	35895720	C	T	intergenic_variant
2	36055324	G	A	intron_variant
2	36557604	T	G	intron_variant
2	36557655	T	G	intron_variant
2	36557660	T	G	intron_variant
2	36557675	T	G	intron_variant
2	36891940	C	A	intron_variant
2	37183864	C	T	intron_variant
2	37763855	G	T	intergenic_variant
2	37881402	A	T	intron_variant
2	38351591	G	T	intron_variant
2	38448944	A	T	intergenic_variant
2	39528114	T	C	intergenic_variant
2	39596118	A	G	intergenic_variant
2	40333410	C	A	intergenic_variant
2	40665043	G	A	intergenic_variant
2	40862239	T	C	intergenic_variant
2	41077151	G	A	intergenic_variant
2	41525392	T	C	intergenic_variant
2	41667849	C	A	intergenic_variant
2	42123186	T	A	intron_variant
2	42177566	C	A	intron_variant
2	42235425	G	A	intron_variant
2	42887484	G	A	intergenic_variant
2	42987500	G	T	intergenic_variant
2	43031969	T	C	intergenic_variant
2	43110753	A	T	intergenic_variant
2	43113027	G	A	intergenic_variant
2	43113110	G	T	intergenic_variant
2	43113179	G	T	intergenic_variant
2	43113214	G	A	intergenic_variant
2	43113224	G	T	intergenic_variant
2	43113272	A	T	intergenic_variant
2	43230611	C	T	intergenic_variant
2	43337302	T	G	intergenic_variant
2	43539094	A	T	downstream_gene_variant
2	44007322	A	C	intergenic_variant
2	44017258	A	G	intergenic_variant
2	44021483	C	A	intergenic_variant
2	44153055	A	G	intron_variant
2	44535085	T	A	intergenic_variant
2	45066275	G	C	intergenic_variant
2	45407824	A	T	intergenic_variant
2	45416689	T	G	intergenic_variant
2	45416695	G	C	intergenic_variant
2	46665211	G	T	downstream_gene_variant
2	46714790	G	T	intergenic_variant
2	46928695	G	T	intergenic_variant
2	47119954	G	C	intergenic_variant
2	47799718	G	C	downstream_gene_variant
2	48378902	G	A	downstream_gene_variant
2	48848642	G	T	intergenic_variant
2	48958224	C	A	intergenic_variant
2	49013746	G	A	intergenic_variant
2	50272766	A	T	intergenic_variant
2	50272809	G	T	intergenic_variant
2	50369168	G	A	intergenic_variant
2	50371128	G	T	intergenic_variant
2	50483005	A	T	intergenic_variant
2	50705279	T	G	intergenic_variant
2	51484094	A	G	intergenic_variant
2	51544853	A	C	intergenic_variant
2	52475736	T	G	intergenic_variant
2	53193265	G	A	intron_variant
2	53193346	T	A	intron_variant
2	53212601	T	C	intron_variant
2	54871917	A	C	intergenic_variant
2	54889472	T	G	intergenic_variant
2	54889521	G	A	intergenic_variant
2	54945584	T	C	intergenic_variant
2	55155838	C	A	intergenic_variant
2	55289688	G	T	intergenic_variant
2	55432192	A	C	intergenic_variant
2	55870243	C	A	intergenic_variant
2	55870261	G	T	intergenic_variant
2	55870303	A	T	intergenic_variant
2	55889884	C	T	intergenic_variant
2	56378145	C	T	intergenic_variant
2	56390297	A	G	intergenic_variant
2	56807446	C	A	intron_variant
2	57188674	A	C	intergenic_variant
2	58043914	G	T	intergenic_variant
2	58060751	A	C	intergenic_variant
2	58060856	A	G	intergenic_variant
2	58065539	T	G	intergenic_variant
2	58069773	T	A	intergenic_variant
2	58226980	C	A	intergenic_variant
2	58346597	A	C	intergenic_variant
2	58968810	T	G	intergenic_variant
2	59218628	A	T	intergenic_variant
2	59218635	T	G	intergenic_variant
2	59218646	C	A	intergenic_variant
2	59371238	G	A	intergenic_variant
2	59393026	G	T	intron_variant
2	59593019	G	A	intergenic_variant
2	59854589	A	T	intron_variant
2	59878749	T	C	synonymous_variant
2	59879843	G	C	intron_variant
2	59879848	A	T	intron_variant
2	60495035	C	A	intron_variant
2	60556543	C	T	intergenic_variant
2	60733777	G	T	intergenic_variant
2	61152852	A	C	intergenic_variant
2	61759635	T	A	intron_variant
2	61828345	T	C	synonymous_variant
2	61887462	G	C	intron_variant
2	61888347	C	G	intron_variant
2	62046271	G	A	intron_variant
2	62046322	A	C	intron_variant
2	62699226	C	A	intron_variant
2	64365194	A	C	intergenic_variant
2	64623334	A	T	intergenic_variant
2	64878085	G	T	intergenic_variant
2	64995109	A	T	intergenic_variant
2	65030278	C	G	intergenic_variant
2	65878460	G	A	intergenic_variant
2	66051146	G	A	intergenic_variant
2	66606020	T	C	intergenic_variant
2	67179631	A	C	intergenic_variant
2	67179720	G	C	intergenic_variant
2	67418509	G	A	intergenic_variant
2	67608067	A	G	intergenic_variant
2	68002622	C	T	intron_variant
2	68002668	G	T	intron_variant
2	68002807	T	A	intron_variant
2	68055168	C	G	intron_variant
2	68090494	A	T	intron_variant
2	68221766	G	T	intergenic_variant
2	68221773	A	C	intergenic_variant
2	68409497	A	C	intergenic_variant
2	68541718	G	A	has_overlapping_deletion
2	68541723	C	A	has_overlapping_deletion
2	68637571	A	G	intergenic_variant
2	69173456	A	T	intergenic_variant
2	69211495	A	G	intergenic_variant
2	69237452	C	G	intergenic_variant
2	69237469	C	A	intergenic_variant
2	69237590	T	G	intergenic_variant
2	69237637	C	A	intergenic_variant
2	69237642	T	G	intergenic_variant
2	69237828	G	A	intergenic_variant
2	70874702	A	C	intergenic_variant
2	70874853	A	C	intergenic_variant
2	70997339	T	C	intergenic_variant
2	71254701	A	T	intergenic_variant
2	71671229	G	T	intron_variant
2	73284583	G	C	intergenic_variant
2	73834090	G	T	downstream_gene_variant
2	74315997	C	A	intergenic_variant
2	75760098	T	G	intergenic_variant
2	75760191	T	G	intergenic_variant
2	75820924	A	G	intergenic_variant
2	76259946	T	A	intergenic_variant
2	76478800	G	C	intergenic_variant
2	76667223	C	T	has_overlapping_deletion
2	77107133	C	G	intron_variant
2	77688475	C	G	intergenic_variant
2	77688519	G	T	intergenic_variant
2	77694049	C	T	intergenic_variant
2	77766295	T	G	intergenic_variant
2	77803172	C	T	intergenic_variant
2	77846977	T	A	intergenic_variant
2	78390007	G	T	intergenic_variant
2	78391027	T	G	intergenic_variant
2	78908475	G	A	intergenic_variant
2	79513438	T	A	intergenic_variant
2	79579980	C	A	intergenic_variant
2	79792259	T	C	intergenic_variant
2	80248158	T	G	intron_variant
2	80573025	G	C	intergenic_variant
2	80691903	A	T	intergenic_variant
2	80768243	C	A	intergenic_variant
2	81249737	G	T	intron_variant
2	81308087	G	A	intergenic_variant
2	81428169	T	A	intergenic_variant
2	81714868	T	C	intergenic_variant
2	82111841	G	T	intergenic_variant
2	82248497	A	G	has_overlapping_deletion
2	83155249	C	A	intergenic_variant
2	83155315	C	A	intergenic_variant
2	83155336	A	T	intergenic_variant
2	83181942	T	C	intergenic_variant
2	83315865	T	A	intergenic_variant
2	83684779	C	T	intergenic_variant
2	83876125	G	T	intergenic_variant
2	84113723	A	C	intergenic_variant
2	84140255	C	G	intergenic_variant
2	84140268	T	C	intergenic_variant
2	84140285	C	T	intergenic_variant
2	84374888	T	A	intergenic_variant
2	84424751	T	A	intergenic_variant
2	85864617	T	G	intron_variant
2	86059088	C	A	intron_variant
2	86188537	A	G	intergenic_variant
2	86295665	T	A	intergenic_variant
2	87177299	A	G	intergenic_variant
2	87937828	A	T	intergenic_variant
2	88107063	C	T	intergenic_variant
2	88339929	T	C	intron_variant
2	88863574	T	A	intergenic_variant
2	88875990	C	A	intergenic_variant
2	89143764	G	A	intergenic_variant
2	89370224	C	A	intron_variant
2	89513376	A	G	upstream_gene_variant
2	89528274	T	C	intron_variant
2	89871853	A	C	intergenic_variant
2	90099572	C	A	intergenic_variant
2	90099642	C	T	intergenic_variant
2	90099741	G	A	intergenic_variant
2	90145117	A	T	intron_variant
2	90530828	A	C	intron_variant
2	90637588	G	T	intergenic_variant
2	91233214	T	C	intergenic_variant
2	91315917	C	G	intergenic_variant
2	91381481	G	C	intergenic_variant
2	91386407	G	T	intergenic_variant
2	91496651	G	T	intron_variant
2	91496655	C	T	intron_variant
2	91701200	A	G	intron_variant
2	91854120	C	A	intron_variant
2	92335952	A	C	intron_variant
2	92538325	T	A	intergenic_variant
2	93035269	T	G	intergenic_variant
2	93035274	G	A	intergenic_variant
2	94277513	A	G	intergenic_variant
2	95400321	A	G	intron_variant
2	95400417	T	A	intron_variant
2	95630889	A	C	intergenic_variant
2	96103734	A	G	intergenic_variant
2	96204570	G	T	intergenic_variant
2	96306884	C	A	intron_variant
2	96547968	T	G	intergenic_variant
2	97057468	A	C	downstream_gene_variant
2	97769193	T	C	intergenic_variant
2	97769259	T	G	intergenic_variant
2	98040984	A	T	intron_variant
2	98305636	C	T	intron_variant
2	98425717	G	C	intron_variant
2	99138714	T	G	intergenic_variant
2	99138743	T	A	intergenic_variant
2	99138788	T	G	intergenic_variant
2	99240400	A	T	intergenic_variant
2	99721026	T	A	intron_variant
2	100189432	T	G	intergenic_variant
2	100189440	T	G	intergenic_variant
2	100189454	A	T	intergenic_variant
2	101127721	G	C	intergenic_variant
2	101362854	T	C	intergenic_variant
2	101500274	G	A	intergenic_variant
2	102293018	C	A	intergenic_variant
2	102404958	C	T	intergenic_variant
2	102404995	T	A	intergenic_variant
2	102405025	G	T	intergenic_variant
2	102405061	A	C	intergenic_variant
2	102405111	G	T	intergenic_variant
2	102432909	G	T	intergenic_variant
2	102455069	A	G	intergenic_variant
2	102455075	G	A	intergenic_variant
2	102455116	T	A	intergenic_variant
2	102624949	A	G	intergenic_variant
2	102624980	A	C	intergenic_variant
2	102624986	A	T	intergenic_variant
2	102664741	G	T	intergenic_variant
2	102683013	T	A	intergenic_variant
2	103005643	T	G	intron_variant
2	103110416	A	T	intron_variant
2	103111722	T	G	intron_variant
2	103250905	T	C	intergenic_variant
2	103635905	A	T	intron_variant
2	103851388	A	G	intron_variant
2	104847445	T	G	intergenic_variant
2	104967778	G	T	intergenic_variant
2	105490059	C	A	intergenic_variant
2	105501766	C	G	intergenic_variant
2	106711423	A	T	splice_donor_variant
2	106711445	T	C	synonymous_variant
2	107544489	A	C	upstream_gene_variant
2	107672320	T	A	splice_region_variant
2	107743159	T	G	3_prime_UTR_variant
2	107860876	T	A	intergenic_variant
2	108163160	T	C	downstream_gene_variant
2	109084954	T	A	intergenic_variant
2	109221571	G	A	intergenic_variant
2	109435859	T	C	intergenic_variant
2	109435912	T	C	intergenic_variant
2	109435935	C	A	intergenic_variant
2	109437021	T	A	intergenic_variant
2	110069255	G	C	intergenic_variant
2	110069346	A	T	intergenic_variant
2	110161632	C	G	intergenic_variant
2	110229789	A	T	intergenic_variant
2	110464574	C	G	intergenic_variant
2	110800353	A	C	intergenic_variant
2	111442221	T	G	intron_variant
2	111447086	T	C	intron_variant
2	113165914	A	G	intergenic_variant
2	113319677	G	T	intergenic_variant
2	113365400	T	A	intergenic_variant
2	113732783	A	C	intron_variant
2	113755181	T	G	intron_variant
2	113999023	G	T	intergenic_variant
2	113999029	G	T	intergenic_variant
2	114004157	A	C	intergenic_variant
2	114385810	T	G	intron_variant
2	114669947	T	G	intergenic_variant
2	114828515	G	T	intergenic_variant
2	114828533	G	T	intergenic_variant
2	114828568	A	T	intergenic_variant
2	115722165	T	C	intergenic_variant
2	116091118	C	A	intron_variant
2	116290487	G	C	intron_variant
2	116332578	C	A	3_prime_UTR_variant
2	116999148	T	A	intergenic_variant
2	116999185	T	A	intergenic_variant
2	117114990	A	C	intergenic_variant
2	117491303	T	A	intergenic_variant
2	117522218	A	G	intergenic_variant
2	117631193	A	G	intergenic_variant
2	117631226	A	G	intergenic_variant
2	117662630	A	T	intergenic_variant
2	117950215	G	T	intron_variant
2	117969446	T	A	intron_variant
2	117969464	C	A	intron_variant
2	117969480	A	G	intron_variant
2	117969494	G	T	intron_variant
2	118317989	A	G	intron_variant
2	118320199	C	T	intron_variant
2	118324738	G	C	intron_variant
2	118791849	G	T	intron_variant
2	118890346	C	G	intron_variant
2	119130880	G	A	intergenic_variant
2	119307125	G	C	intergenic_variant
2	119307377	A	T	intergenic_variant
2	120173429	A	G	intergenic_variant
2	120301900	A	C	intron_variant
2	120395980	G	T	intron_variant
2	120876676	C	G	downstream_gene_variant
2	120925030	A	G	downstream_gene_variant
2	121089946	T	C	upstream_gene_variant
2	121172737	G	T	has_overlapping_deletion
2	121426399	A	C	intron_variant
2	121538394	G	A	intergenic_variant
2	121740790	T	C	intergenic_variant
2	121740821	T	C	intergenic_variant
2	121741117	A	C	intergenic_variant
2	121877086	T	G	intron_variant
2	122004345	C	G	upstream_gene_variant
2	122004357	C	G	upstream_gene_variant
2	122525409	G	T	intron_variant
2	122598261	T	G	missense_variant
2	122951021	A	C	intergenic_variant
2	123322646	A	G	intergenic_variant
2	123590894	A	G	intergenic_variant
2	124039657	T	G	intergenic_variant
2	124175123	T	G	intergenic_variant
2	124350982	A	C	intergenic_variant
2	124447705	T	A	intergenic_variant
2	124572173	T	G	intergenic_variant
2	124572201	G	C	intergenic_variant
2	125211948	T	G	downstream_gene_variant
2	125211979	A	G	downstream_gene_variant
2	125211992	C	G	downstream_gene_variant
2	125212001	T	A	downstream_gene_variant
2	125212018	C	A	downstream_gene_variant
2	125389211	A	T	downstream_gene_variant
2	125739110	G	T	intron_variant
2	125975247	T	G	downstream_gene_variant
2	126024013	T	G	intergenic_variant
2	126518170	A	T	intron_variant
2	126563956	C	T	intergenic_variant
2	126645425	C	G	intergenic_variant
2	126735451	A	C	intergenic_variant
2	126918728	T	A	intron_variant
2	127067066	A	C	upstream_gene_variant
2	127202943	T	C	upstream_gene_variant
2	127707372	G	C	intron_variant
2	128009024	T	G	upstream_gene_variant
2	128031115	A	C	intergenic_variant
2	128476912	G	T	intergenic_variant
2	128627387	A	C	has_overlapping_deletion
2	128766790	A	C	intron_variant
2	128795022	A	C	intergenic_variant
2	128893817	G	C	intergenic_variant
2	128903310	A	G	intergenic_variant
2	129315797	A	G	intron_variant
2	129887573	T	G	intergenic_variant
2	129887601	T	G	intergenic_variant
2	129889609	T	G	intergenic_variant
2	129889636	T	G	intergenic_variant
2	129889648	T	G	intergenic_variant
2	129889862	C	A	intergenic_variant
2	129889880	T	A	intergenic_variant
2	129889888	T	G	intergenic_variant
2	129955891	A	T	intergenic_variant
2	130487109	T	G	intergenic_variant
2	130591349	T	G	intergenic_variant
2	131095967	A	G	intergenic_variant
2	131315467	T	C	synonymous_variant
2	131427813	G	A	has_overlapping_deletion
2	131432846	A	G	upstream_gene_variant
2	131485982	A	G	intergenic_variant
2	131624091	G	T	upstream_gene_variant
2	131777360	A	C	downstream_gene_variant
2	131777399	C	T	downstream_gene_variant
2	131857743	A	C	upstream_gene_variant
2	132321545	G	A	intron_variant
2	132327564	G	A	intron_variant
2	132327638	G	T	intron_variant
2	132533059	A	G	upstream_gene_variant
2	132607075	T	A	intron_variant
2	132670212	G	A	intergenic_variant
2	132693891	C	T	upstream_gene_variant
2	132694276	A	G	upstream_gene_variant
2	132694476	G	A	upstream_gene_variant
2	132694627	A	G	upstream_gene_variant
2	132873338	T	G	downstream_gene_variant
2	132896738	T	A	missense_variant
2	133573078	T	C	intron_variant
2	133573093	T	C	intron_variant
2	133573327	G	A	intron_variant
2	134538414	A	G	intron_variant
2	134643737	A	G	intergenic_variant
2	134687051	G	A	intergenic_variant
2	135802168	A	C	intron_variant
2	135802177	C	A	intron_variant
2	135802193	A	G	intron_variant
2	135975149	G	A	intergenic_variant
2	136018580	T	C	intergenic_variant
2	136096731	G	C	intron_variant
2	136096759	G	T	intron_variant
2	136605616	T	C	upstream_gene_variant
2	136605620	A	T	upstream_gene_variant
2	136855853	A	T	intergenic_variant
3	268455	G	A	intron_variant
3	323289	C	G	intergenic_variant
3	1012638	C	G	5_prime_UTR_variant
3	1531466	C	G	intergenic_variant
3	1907082	G	T	intron_variant
3	1907162	G	A	intron_variant
3	2233635	C	A	intergenic_variant
3	2240231	G	C	intergenic_variant
3	2246579	A	C	intergenic_variant
3	2478356	G	C	intergenic_variant
3	2789862	A	G	intergenic_variant
3	3146394	G	T	intergenic_variant
3	3146459	C	G	intergenic_variant
3	3146487	A	G	intergenic_variant
3	4041509	C	T	intergenic_variant
3	4076981	A	G	intergenic_variant
3	4077357	A	C	intergenic_variant
3	4204017	T	C	intergenic_variant
3	4256212	C	A	intron_variant
3	4642497	G	C	intergenic_variant
3	4879305	C	A	intergenic_variant
3	4927391	A	T	intergenic_variant
3	5778594	G	A	intergenic_variant
3	5836689	G	A	intergenic_variant
3	6120004	C	T	intergenic_variant
3	6268119	C	T	intron_variant
3	6274911	C	G	intron_variant
3	6285391	C	G	intron_variant
3	6319784	T	A	intron_variant
3	6577444	C	A	intergenic_variant
3	7118564	C	A	intron_variant
3	7220768	T	G	intron_variant
3	7634110	A	T	intron_variant
3	8518069	C	A	upstream_gene_variant
3	8684091	A	T	has_overlapping_deletion
3	8685185	C	A	intron_variant
3	8922856	C	T	intron_variant
3	8929250	C	T	upstream_gene_variant
3	8976231	C	A	intron_variant
3	9200832	A	C
3	9200842	C	A	intergenic_variant
3	9301457	G	C	intergenic_variant
3	10387962	T	C	downstream_gene_variant
3	10564644	T	C	intergenic_variant
3	10850264	C	G	intron_variant
3	10850326	A	C	intron_variant
3	10998606	T	G	intergenic_variant
3	11055304	A	G	synonymous_variant
3	11310900	C	G	intergenic_variant
3	11391502	G	C	intergenic_variant
3	11391569	C	A	intergenic_variant
3	11543982	T	A	upstream_gene_variant
3	11781359	T	G	downstream_gene_variant
3	11817160	C	G	intergenic_variant
3	12346613	A	C	intergenic_variant
3	12543650	A	T	upstream_gene_variant
3	12625684	A	T	intron_variant
3	12730537	G	T	intergenic_variant
3	12912499	C	T	downstream_gene_variant
3	13430669	G	T	intergenic_variant
3	13481207	A	G	intergenic_variant
3	14241305	A	C	intron_variant
3	14380203	T	G	5_prime_UTR_variant
3	14745344	A	G	synonymous_variant
3	14745354	T	G	missense_variant
3	14745423	T	C	missense_variant
3	14746637	T	G	intron_variant
3	14746898	A	G	intron_variant
3	14845601	C	T	intron_variant
3	15170422	T	G	intergenic_variant
3	15850987	G	C	intron_variant
3	15851021	A	T	intron_variant
3	16551609	C	G	missense_variant
3	16600311	G	C	intergenic_variant
3	16918012	T	G	intergenic_variant
3	16928270	G	T	intergenic_variant
3	17238933	C	T	intergenic_variant
3	20199130	G	T	upstream_gene_variant
3	20440027	T	G	intergenic_variant
3	20475909	T	C	intergenic_variant
3	20643246	G	T	intergenic_variant
3	20644484	A	T	intergenic_variant
3	21846415	C	A	intron_variant
3	21858575	A	T	downstream_gene_variant
3	22423722	A	T	intergenic_variant
3	22632548	G	T	upstream_gene_variant
3	22859313	T	G	downstream_gene_variant
3	22859320	G	C	downstream_gene_variant
3	23090693	G	C	intergenic_variant
3	23317740	G	A	intron_variant
3	23657238	C	A	intron_variant
3	24351506	C	T	intron_variant
3	24400931	T	G	intergenic_variant
3	24857707	T	A	intergenic_variant
3	25896642	A	C	intron_variant
3	25987670	C	A	intergenic_variant
3	26233505	G	A	intergenic_variant
3	27141469	G	A	intergenic_variant
3	27286828	A	C	intergenic_variant
3	27383738	A	G	intron_variant
3	27817571	A	T	intergenic_variant
3	27817617	G	T	intergenic_variant
3	27817704	C	T	intergenic_variant
3	27855559	A	T	intergenic_variant
3	27858469	A	C	intergenic_variant
3	28008481	T	G	intergenic_variant
3	28975984	A	T	intron_variant
3	29645241	T	C	intron_variant
3	29645255	C	A	intron_variant
3	29645263	C	T	intron_variant
3	29645273	A	G	intron_variant
3	29645420	A	C	intron_variant
3	29959950	A	C	intron_variant
3	29960246	T	A	intron_variant
3	29960308	G	C	intron_variant
3	30409109	A	G	intron_variant
3	30484890	T	A	intergenic_variant
3	30484905	C	A	intergenic_variant
3	30722991	G	A	intergenic_variant
3	30959134	A	G	upstream_gene_variant
3	30959183	A	G	upstream_gene_variant
3	30959218	T	G	upstream_gene_variant
3	30959279	G	C	upstream_gene_variant
3	31110910	A	C	intergenic_variant
3	31110920	A	G	intergenic_variant
3	31852267	G	C	intergenic_variant
3	32474996	A	G	intergenic_variant
3	32948951	G	A	downstream_gene_variant
3	33468864	G	C	upstream_gene_variant
3	34142469	T	A	intron_variant
3	34142473	A	C	intron_variant
3	34382933	C	A	intergenic_variant
3	35091089	G	T	intergenic_variant
3	35484611	T	C	intron_variant
3	35547770	A	G	intron_variant
3	35791343	A	G	intron_variant
3	35791424	G	A	intron_variant
3	35881817	C	G	has_overlapping_deletion
3	36058111	T	C	intron_variant
3	36099877	A	C	intron_variant
3	37143650	T	G	intergenic_variant
3	37143657	A	G	intergenic_variant
3	37269717	C	G	intergenic_variant
3	37279693	C	A	intergenic_variant
3	37279728	T	G	intergenic_variant
3	37861895	C	T	intergenic_variant
3	37970816	A	C	intergenic_variant
3	38171710	A	T	intergenic_variant
3	38171919	G	T	intergenic_variant
3	38678700	C	A	intergenic_variant
3	39485029	T	C	intergenic_variant
3	39544395	G	C	intergenic_variant
3	39585835	C	G	intergenic_variant
3	39586074	T	G	intergenic_variant
3	39596956	C	A	intergenic_variant
3	39715924	T	G	intergenic_variant
3	39716183	T	G	intergenic_variant
3	40177238	C	T	intergenic_variant
3	40391878	G	C	intergenic_variant
3	40525585	T	C	intron_variant
3	40548993	C	A	missense_variant
3	40549071	C	A	intron_variant
3	40549101	G	A	intron_variant
3	40549119	T	A	intron_variant
3	40549148	T	A	intron_variant
3	40549195	C	A	synonymous_variant
3	40549208	G	C	missense_variant
3	40549220	T	G	missense_variant
3	40590213	A	G	intron_variant
3	40653612	G	C	intron_variant
3	40697697	A	C	intergenic_variant
3	40744672	C	T	intergenic_variant
3	40744675	T	C	intergenic_variant
3	40787699	T	G	intergenic_variant
3	40813610	G	T	intergenic_variant
3	40907661	T	G	intergenic_variant
3	41061077	G	C	intergenic_variant
3	41342143	C	T	intergenic_variant
3	41541615	A	C	intron_variant
3	41934245	A	T	intergenic_variant
3	42390439	T	G	intergenic_variant
3	42538015	A	C	intron_variant
3	42646717	C	T	intergenic_variant
3	42735494	T	A	intergenic_variant
3	42735511	T	A	intergenic_variant
3	43188062	T	G	upstream_gene_variant
3	43553729	G	C	intron_variant
3	44197290	A	T	intergenic_variant
3	45246396	T	A	intergenic_variant
3	45465768	T	G	intergenic_variant
3	45465888	T	C	intergenic_variant
3	45465921	G	A	intergenic_variant
3	46266048	T	A	intron_variant
3	46552068	C	A	intergenic_variant
3	46552072	T	C	intergenic_variant
3	46706991	A	C	intergenic_variant
3	46707094	A	G	intergenic_variant
3	46910886	A	C	upstream_gene_variant
3	48047906	C	A	intergenic_variant
3	48090497	C	T	intergenic_variant
3	48090532	G	T	intergenic_variant
3	48214005	C	A	intergenic_variant
3	48314071	T	G	intergenic_variant
3	48537337	A	G	intergenic_variant
3	48672261	A	G	intron_variant
3	48950096	C	A	intergenic_variant
3	48989143	T	C	intergenic_variant
3	49082493	A	T	intergenic_variant
3	50143957	T	C	intron_variant
3	50218452	C	A	intergenic_variant
3	50431457	T	C	intron_variant
3	50431482	T	G	intron_variant
3	50731112	T	G	intron_variant
3	50764485	C	A	intron_variant
3	52058014	C	A	intergenic_variant
3	52058050	A	T	intergenic_variant
3	52058054	A	C	intergenic_variant
3	52058096	A	T	intergenic_variant
3	52151107	C	T	intron_variant
3	52854775	G	C	intergenic_variant
3	52905613	A	T	intergenic_variant
3	52905738	C	G	intergenic_variant
3	52947520	G	T	intergenic_variant
3	53014295	A	G	intergenic_variant
3	53014303	C	T	intergenic_variant
3	53014320	C	T	intergenic_variant
3	53102539	G	T	intergenic_variant
3	53257829	C	G	intergenic_variant
3	53257922	T	G	intergenic_variant
3	54505134	A	G	intron_variant
3	55587293	A	T	intergenic_variant
3	55587316	A	G	intergenic_variant
3	55587449	A	G	intergenic_variant
3	55661745	A	T	intergenic_variant
3	55716123	A	C	intergenic_variant
3	55717117	T	A	intergenic_variant
3	55973854	T	C	intergenic_variant
3	56260893	G	A	intergenic_variant
3	56476907	C	A	intergenic_variant
3	56506168	G	A	intergenic_variant
3	56506176	G	A	intergenic_variant
3	56538796	A	G	intergenic_variant
3	56891737	T	G	intergenic_variant
3	56983953	T	A	intergenic_variant
3	57163896	C	T	intergenic_variant
3	57374376	C	A	intergenic_variant
3	57469787	T	C	intergenic_variant
3	57723122	G	C	intron_variant
3	57885450	G	T	intergenic_variant
3	57885522	A	T	intergenic_variant
3	57964225	G	C	intergenic_variant
3	58184595	T	G	intergenic_variant
3	58184610	C	T	intergenic_variant
3	58184709	T	G	intergenic_variant
3	58184988	G	T	intergenic_variant
3	58185018	A	C	intergenic_variant
3	58185024	T	G	intergenic_variant
3	58185064	G	A	intergenic_variant
3	58426904	C	T	downstream_gene_variant
3	58483858	G	C	intergenic_variant
3	58483862	T	G	intergenic_variant
3	58685219	G	C	upstream_gene_variant
3	59185532	A	C	intron_variant
3	59185601	T	G	intron_variant
3	59205818	C	T	intron_variant
3	59214805	T	A	intron_variant
3	59470143	G	A	intergenic_variant
3	60182981	T	C	intron_variant
3	60260360	T	C	intergenic_variant
3	60430807	T	C	intron_variant
3	60430917	T	A	intron_variant
3	60430967	T	C	intron_variant
3	60920347	A	C	intergenic_variant
3	60920372	G	C	intergenic_variant
3	60927836	C	G	intergenic_variant
3	61906841	A	G	intergenic_variant
3	61981459	A	C	intergenic_variant
3	62231136	G	A	intergenic_variant
3	62314103	C	A	intergenic_variant
3	62836145	G	T	intergenic_variant
3	62836189	T	C	intergenic_variant
3	64854584	C	T	intergenic_variant
3	64982862	A	G	intergenic_variant
3	65072257	G	C	intergenic_variant
3	65120091	G	A	intergenic_variant
3	65334314	C	T	intergenic_variant
3	65481000	A	G	intergenic_variant
3	65481008	T	A	intergenic_variant
3	65832230	A	C	intergenic_variant
3	65932943	G	T	intron_variant
3	66093023	G	A	intergenic_variant
3	67017640	A	G	intron_variant
3	67168045	T	C	intron_variant
3	67480626	G	C	intron_variant
3	68802290	A	T	intergenic_variant
3	68802778	G	T	intergenic_variant
3	68802813	T	G	intergenic_variant
3	68868310	T	C	intergenic_variant
3	69728248	G	T	intergenic_variant
3	70194459	A	G	intergenic_variant
3	70325755	G	C	intergenic_variant
3	70403726	A	G	intron_variant
3	70403848	T	C	intron_variant
3	70713663	G	T	intron_variant
3	73169323	G	C	intergenic_variant
3	73169354	G	C	intergenic_variant
3	73721840	C	T	intergenic_variant
3	73967874	G	T	intergenic_variant
3	74188696	T	C	intergenic_variant
3	74863659	T	A	intergenic_variant
3	74863666	T	A	intergenic_variant
3	75852251	C	A	intergenic_variant
3	76285621	C	A	intergenic_variant
3	76517864	G	T	intergenic_variant
3	76517971	A	T	intergenic_variant
3	76882981	A	T	intergenic_variant
3	76932991	G	A	intergenic_variant
3	77189613	T	C	intergenic_variant
3	77535758	A	T	intergenic_variant
3	78298335	T	C	intron_variant
3	78582572	A	C	intergenic_variant
3	78604483	A	G	intron_variant
3	78834653	A	T	intergenic_variant
3	79248668	A	T	intergenic_variant
3	79953025	T	C	intergenic_variant
3	80153443	A	G	intergenic_variant
3	80649859	G	A	intergenic_variant
3	80794796	T	C	intergenic_variant
3	80794866	A	C	intergenic_variant
3	80794977	T	A	intergenic_variant
3	80794991	A	T	intergenic_variant
3	81017968	T	G	intron_variant
3	81246600	T	G	intergenic_variant
3	81246714	T	G	intergenic_variant
3	81263840	C	A	intergenic_variant
3	81294317	C	A	intergenic_variant
3	81587044	A	C	intron_variant
3	84341513	C	A	intron_variant
3	84578570	G	T	intergenic_variant
3	84578576	A	T	intergenic_variant
3	84846056	A	C	intron_variant
3	84916104	T	A	intron_variant
3	85147269	G	T	intron_variant
3	85221446	C	A	intergenic_variant
3	85376847	T	G	intergenic_variant
3	85376887	G	A	intergenic_variant
3	85517487	A	C	intergenic_variant
3	85603396	G	A	intergenic_variant
3	85658346	G	C	intergenic_variant
3	85802504	A	C	intergenic_variant
3	86554608	A	T	intergenic_variant
3	86556528	A	G	intergenic_variant
3	86609619	A	G	upstream_gene_variant
3	87601213	C	T	intergenic_variant
3	88253533	T	A	intergenic_variant
3	89096587	T	G	intergenic_variant
3	89149183	T	G	intergenic_variant
3	89187670	G	A	intergenic_variant
3	89722959	A	C	intergenic_variant
3	89969846	T	C	intron_variant
3	90370534	C	A	intergenic_variant
3	91156312	A	T	intergenic_variant
3	93560001	G	T	intron_variant
3	93582497	T	C	upstream_gene_variant
3	93745972	G	C	intron_variant
3	93911318	G	A	intron_variant
3	94590166	C	A	intron_variant
3	94985264	G	T	3_prime_UTR_variant
3	95019899	T	C	intergenic_variant
3	95462075	A	G	intron_variant
3	95462117	T	A	intron_variant
3	95500685	A	C	intron_variant
3	95500689	A	C	intron_variant
3	95500908	C	A	intron_variant
3	95504419	A	T	intron_variant
3	95512762	A	G	intron_variant
3	95512884	T	G	intron_variant
3	95520932	G	C	intron_variant
3	95695818	T	G	downstream_gene_variant
3	95695825	G	T	downstream_gene_variant
3	97352821	G	T	intergenic_variant
3	97530785	C	T	intergenic_variant
3	97606293	T	C	intergenic_variant
3	98103449	A	G	intron_variant
3	98236304	A	G	intergenic_variant
3	98241298	A	G	intergenic_variant
3	98241408	A	G	intergenic_variant
3	98683525	G	A	intron_variant
3	98693119	C	G	intergenic_variant
3	98812461	A	C	intergenic_variant
3	98830625	C	A	intergenic_variant
3	99082595	T	G	intergenic_variant
3	99134168	A	C	intergenic_variant
3	99218308	T	G	intergenic_variant
3	99428347	A	G	missense_variant
3	99428353	A	C	missense_variant
3	99428573	G	A	intron_variant
3	99658403	T	G	intergenic_variant
3	99658457	T	C	intergenic_variant
3	100357306	A	C	intron_variant
3	100374002	G	A	intron_variant
3	100631099	G	T	intron_variant
3	100884704	C	G	intergenic_variant
3	100884729	T	G	intergenic_variant
3	101343428	A	C	intergenic_variant
3	101343439	T	C	intergenic_variant
3	101755120	A	C	intron_variant
3	101808259	C	A	upstream_gene_variant
3	101809202	A	C	upstream_gene_variant
3	101915143	A	C	intron_variant
3	102670043	A	T	upstream_gene_variant
3	102670047	A	T	upstream_gene_variant
3	102670055	G	T	upstream_gene_variant
3	102670064	G	T	upstream_gene_variant
3	102670102	A	T	upstream_gene_variant
3	102877826	C	A	upstream_gene_variant
3	102877830	C	G	upstream_gene_variant
3	102877874	A	T	upstream_gene_variant
3	104880136	G	A	intergenic_variant
3	105309699	T	C	downstream_gene_variant
3	105953702	A	G	downstream_gene_variant
3	106035346	A	C	intergenic_variant
3	106035431	A	G	intergenic_variant
3	106035613	T	G	intergenic_variant
3	106035621	G	T	intergenic_variant
3	106035638	A	G	intergenic_variant
3	106432691	G	C	intron_variant
3	107500224	G	A	intergenic_variant
3	107500274	A	C	intergenic_variant
3	107639102	C	T	intron_variant
3	107693657	G	C	upstream_gene_variant
3	108508499	C	T	upstream_gene_variant
3	109019996	T	C	intergenic_variant
3	109020007	T	A	intergenic_variant
3	109422118	C	G	intergenic_variant
3	109422192	C	G	intergenic_variant
3	110017543	T	G	intron_variant
3	110030233	G	C	intron_variant
3	110279927	A	G	downstream_gene_variant
3	111086255	G	T	intergenic_variant
3	111086259	A	T	intergenic_variant
3	111512566	T	A	intergenic_variant
3	111512616	A	G	intergenic_variant
3	111717990	T	G	intergenic_variant
3	111881075	C	G	intergenic_variant
3	112200911	G	C	intergenic_variant
3	112329900	C	G	intergenic_variant
3	113126206	C	G	intron_variant
3	113345119	C	T	intergenic_variant
3	114468340	T	A	intergenic_variant
3	114473402	G	T	intergenic_variant
3	114859502	T	C	intergenic_variant
3	114907558	A	C	intergenic_variant
3	115938218	T	C	intron_variant
3	115951287	G	A	intron_variant
3	116388729	T	C	intergenic_variant
3	116508298	T	G	intron_variant
3	116908673	A	C	intergenic_variant
3	117204140	G	T	intergenic_variant
3	117322823	C	T	intergenic_variant
3	117439246	A	C	intron_variant
3	117591006	T	C	intron_variant
3	117657387	A	C	intron_variant
3	118176449	A	G	intergenic_variant
3	118329764	A	G	intron_variant
3	118435243	C	T	intergenic_variant
3	118496693	T	C	intergenic_variant
3	118706680	T	G	intergenic_variant
3	118711204	A	G	intergenic_variant
3	118862207	T	A	intergenic_variant
3	118862232	T	G	intergenic_variant
3	119307998	A	C	intron_variant
3	119488349	A	C	intergenic_variant
3	119497801	G	T	intergenic_variant
3	119629224	A	C	intergenic_variant
3	119803281	A	G	upstream_gene_variant
3	120119134	C	G	downstream_gene_variant
3	120246065	C	A	intergenic_variant
3	120383383	A	C	upstream_gene_variant
3	120383391	A	G	upstream_gene_variant
3	120530836	A	C	intron_variant
3	120537711	G	T	intron_variant
3	120537829	T	G	intron_variant
3	120537839	T	G
3	120608498	T	G	5_prime_UTR_variant
3	120798038	T	A	intron_variant
3	120889195	A	G	intergenic_variant
3	121023475	C	T	intergenic_variant
3	121099276	A	C	intron_variant
3	121099305	A	T	intron_variant
3	121099309	A	G	intron_variant
4	835625	G	C	intergenic_variant
4	835670	G	C	intergenic_variant
4	1005845	C	G	intergenic_variant
4	1005916	T	A	intergenic_variant
4	1537973	C	G	intergenic_variant
4	1537999	T	A	intergenic_variant
4	1538005	A	G	intergenic_variant
4	1573248	T	G	intergenic_variant
4	1582706	G	T	intergenic_variant
4	1637822	C	T	intergenic_variant
4	1771932	G	C	intergenic_variant
4	2006934	G	A	intergenic_variant
4	2029959	A	C	intergenic_variant
4	2030105	C	A	intergenic_variant
4	2072499	T	C	intergenic_variant
4	2127867	C	T	intergenic_variant
4	2127890	C	T	intergenic_variant
4	2127960	G	T	intergenic_variant
4	2128012	A	C	intergenic_variant
4	2466211	C	T	intergenic_variant
4	2712138	A	T	intergenic_variant
4	2808428	C	A	intergenic_variant
4	3225771	C	A	intergenic_variant
4	3641231	C	G	intergenic_variant
4	3991174	G	T	intergenic_variant
4	4161114	A	G	intergenic_variant
4	4668940	T	C	intron_variant
4	4951015	T	C	intergenic_variant
4	4951029	T	C	intergenic_variant
4	4951151	T	C	intergenic_variant
4	5955994	A	G	intron_variant
4	6036304	A	G	missense_variant
4	6036313	A	G	missense_variant
4	6913979	T	G	intergenic_variant
4	7067812	A	G	intergenic_variant
4	7078336	A	G	intergenic_variant
4	7246718	C	A	intron_variant
4	7595327	T	G	intron_variant
4	7595340	T	G	intron_variant
4	8400680	A	T
4	8572430	C	A	downstream_gene_variant
4	8804450	C	T	intergenic_variant
4	9022099	A	C	intergenic_variant
4	9852361	G	T	intron_variant
4	10160655	A	G	intergenic_variant
4	13741169	A	C	intergenic_variant
4	13842634	G	T	intergenic_variant
4	14403992	G	T	intron_variant
4	14900798	T	G	intergenic_variant
4	15421262	G	T	intron_variant
4	15746533	G	T	intergenic_variant
4	15846105	G	T	intergenic_variant
4	15855739	C	T	intergenic_variant
4	16101274	C	G	intergenic_variant
4	16200542	A	C	intergenic_variant
4	17024868	G	T	intergenic_variant
4	17352732	G	C	intergenic_variant
4	17626495	C	T	intergenic_variant
4	18288901	A	C	intergenic_variant
4	18407232	A	G	intergenic_variant
4	18740189	C	G	intergenic_variant
4	18789657	G	A	intergenic_variant
4	18888813	C	T	intergenic_variant
4	19121158	T	G	intergenic_variant
4	19121182	C	G	intergenic_variant
4	19222405	C	A	intergenic_variant
4	19707009	T	C	intron_variant
4	20152667	A	G	upstream_gene_variant
4	20740516	A	G	intergenic_variant
4	21116706	G	C	intergenic_variant
4	21388570	T	C	intergenic_variant
4	21474894	G	C	intergenic_variant
4	22126767	G	T	intron_variant
4	22520007	T	A	intron_variant
4	22520031	G	C	intron_variant
4	22520040	A	C	intron_variant
4	23001087	T	C	intron_variant
4	23107935	A	C	intron_variant
4	23617167	G	T	intron_variant
4	24002688	A	G	intron_variant
4	24385391	C	T	intergenic_variant
4	24385478	C	T	intergenic_variant
4	24385538	C	T	intergenic_variant
4	24440780	A	C	intergenic_variant
4	24482872	G	C	intergenic_variant
4	25237025	G	A	intron_variant
4	25497306	T	C	intergenic_variant
4	25652010	T	C	intergenic_variant
4	25772256	T	C	intergenic_variant
4	26375005	A	G	intron_variant
4	26496640	G	A	intergenic_variant
4	27127953	A	C	intergenic_variant
4	27195345	A	G	intron_variant
4	27632428	G	A	intergenic_variant
4	28032444	C	T	intergenic_variant
4	28311215	T	G	intergenic_variant
4	28326865	G	T	intergenic_variant
4	28356673	G	T	intergenic_variant
4	28795301	A	G	intergenic_variant
4	29020176	T	G	intergenic_variant
4	29552184	G	T	intron_variant
4	29608624	T	G	intergenic_variant
4	29608854	T	C	intergenic_variant
4	29609083	T	G	intergenic_variant
4	29869030	G	A	intergenic_variant
4	30273185	A	G	intergenic_variant
4	30322317	T	A	missense_variant
4	31088620	A	G	intron_variant
4	31176639	T	G	intron_variant
4	31229767	C	T	intergenic_variant
4	31263117	C	A	intergenic_variant
4	31264917	C	G	intergenic_variant
4	32146940	T	A	intron_variant
4	32272262	A	G	upstream_gene_variant
4	32871512	A	T	intron_variant
4	33092975	G	T	intron_variant
4	33183278	C	T	intron_variant
4	33550988	A	C	intron_variant
4	34210115	A	G	intergenic_variant
4	34319726	T	A	intergenic_variant
4	34377593	C	A	intergenic_variant
4	34926201	C	T	intergenic_variant
4	35094177	G	A
4	36172960	C	T	intergenic_variant
4	36173379	C	G	intergenic_variant
4	36185380	A	T	intergenic_variant
4	36398364	T	C	intergenic_variant
4	36404172	A	C	intergenic_variant
4	36519228	G	A	intergenic_variant
4	36941209	T	C	intergenic_variant
4	37536089	G	T	intergenic_variant
4	37896435	G	A	intron_variant
4	37907998	A	C	intron_variant
4	38269591	A	C	intergenic_variant
4	38528991	A	T	intergenic_variant
4	39575746	G	A	intergenic_variant
4	39581328	T	C	intergenic_variant
4	39581531	T	A	intergenic_variant
4	40039471	A	G	intergenic_variant
4	40039503	T	C	intergenic_variant
4	40081747	T	C	intergenic_variant
4	40590065	G	A	intron_variant
4	40674245	A	C	intergenic_variant
4	40910979	G	A	intergenic_variant
4	41123692	C	T	intergenic_variant
4	41211007	C	G	intron_variant
4	41284220	T	G	intergenic_variant
4	41284290	T	G	intergenic_variant
4	41646299	C	G	intergenic_variant
4	41660497	C	A	intergenic_variant
4	42466053	T	C	intergenic_variant
4	42476980	C	A	intergenic_variant
4	44149987	C	T	downstream_gene_variant
4	44506920	T	A	intron_variant
4	44874247	G	T	intergenic_variant
4	44899135	C	T	intron_variant
4	44899256	T	C	intron_variant
4	45219814	A	G	intron_variant
4	45687636	T	G	intergenic_variant
4	45688138	C	A	intergenic_variant
4	45756807	A	C	intergenic_variant
4	45956288	T	A	intron_variant
4	46596722	T	A	intron_variant
4	47450328	G	A	intron_variant
4	47450335	G	A	intron_variant
4	47450341	C	A	intron_variant
4	47450348	T	A	intron_variant
4	47450457	C	G	intron_variant
4	47728832	G	T	intergenic_variant
4	47913902	T	G	intergenic_variant
4	48481853	T	G	intron_variant
4	48481922	T	C	intron_variant
4	48566420	A	G	intron_variant
4	48603254	C	A	intron_variant
4	49015952	T	C	downstream_gene_variant
4	49298509	C	G	intron_variant
4	50502893	T	G	intergenic_variant
4	50565086	G	T	intergenic_variant
4	50620215	A	G	intergenic_variant
4	50675935	G	T	intergenic_variant
4	51572707	A	G	intron_variant
4	51616407	A	G	intron_variant
4	52449296	C	T	intergenic_variant
4	52678229	T	G	intron_variant
4	52773091	G	T	intron_variant
4	53040417	T	A	intergenic_variant
4	53071469	G	C	intergenic_variant
4	53127993	C	T	intergenic_variant
4	54101183	T	C	intron_variant
4	55107026	A	C	intergenic_variant
4	55217885	T	A	intergenic_variant
4	55345658	A	G	intergenic_variant
4	55541395	A	C	intergenic_variant
4	55694165	A	T	intergenic_variant
4	56239925	T	A	intergenic_variant
4	56239933	C	A	intergenic_variant
4	56556540	G	C	intergenic_variant
4	56695958	T	A	intron_variant
4	56707879	C	G	intron_variant
4	56731141	A	G	intron_variant
4	57242571	G	T	intron_variant
4	57245813	C	G	intron_variant
4	57249622	T	A	intron_variant
4	58450998	A	G	intergenic_variant
4	59332660	G	A	intergenic_variant
4	59782168	C	T	intergenic_variant
4	59879462	A	C	intergenic_variant
4	59879501	T	C	intergenic_variant
4	60479029	C	A	intron_variant
4	60631611	A	G	intron_variant
4	61166478	A	G	intron_variant
4	61243633	G	T	upstream_gene_variant
4	61243671	G	C	upstream_gene_variant
4	61244914	G	A	upstream_gene_variant
4	61244918	G	T	upstream_gene_variant
4	61322519	A	C	downstream_gene_variant
4	61323088	G	A	has_overlapping_deletion
4	61757712	C	G	intergenic_variant
4	62698947	A	T	intergenic_variant
4	62748801	A	T	intergenic_variant
4	63246699	C	G	intron_variant
4	63365612	G	C	intergenic_variant
4	64082812	C	G	intron_variant
4	64284838	A	G	intergenic_variant
4	64284864	A	C	intergenic_variant
[truncated: 8,781 more rows]
